# Supplementary material for: Reduced catabolic protein expression in Clostridium butyricum DSM 10702 correlate with reduced 1,3-propanediol synthesis at high glycerol loading
Source: AMB Express. 2014 Aug 30;4:63. doi: 10.1186/s13568-014-0063-6 (PMC4230902; doi:10.1186/s13568-014-0063-6)
Supplement: Additional file 1 — Data from 2D, 1D LC/MS/MS, and MRM proteomic analyses. Expression levels for each protein are indicated as the Total Ion Current (TIC), measured as the sum of the signal intensities for all peptides associated with each specific protein, and expressed on a log2 scale. [file s13568-014-0063-6-S1.xls]

## Sheet: Sheet 1
Online Resource 1. Data from 2D, 1D LC/MS/MS, and MRM proteomic analyses. Expression levels for each protein are indicated as the Total Ion Current (TIC), measured as the sum of the signal intensities for all peptides associated with each sepcific protein, and expressed on a log2 scale.
Reduced catabolic protein expression in Clostridium butyricum DSM 10702 correlate with reduced 1,3-propanediol synthesis at high glycerol loading.													Applied Microbiology and Biotechnology Express				Mine Gungormusler-Yilmaz, Dmitry Shamshurin, Marine Grigoryan, Marcel Taillefer, Victor Spicer, Oleg V. Krokhin, Richard Sparling, and David B. Levin* * Corresponding author. David B. Levin, University of Manitoba, Department of Biosystems Engineering, E-mail address: david.levin@umanitoba.ca
	OMICS TYPE	2D		1D	1D	1D	1D	1D	1D	1D	1D		MRM	MRM	MRM	MRM	MRM	MRM	MRM	MRM
	GLYCEROL CONCENTRATION			170	170	170	170	620	620	620	620		170	170	170	170	620	620	620	620
locus	locus-description	2D		EXP1	EXP2	ST1	ST2	G60EXP1	G60EXP2	G60ST1	G60ST2		EXP1	EXP2	ST1	ST2	G60EXP1	G60EXP2	G60ST1	G60ST2
CBY_00502	pyruvate formate-lyase	29.33		26.24	26.41	25.86	25.86	25.12	25.15	24.22	24.03		27.95	27.94	27.25	27.3	28.02	27.87	26.91	27.04
CBY_00798	translation elongation factor Tu	29.27		26.7	27.05	26.56	26.37	25.31	25.15	24.76	24.35
CBY_04068	glyceraldehyde-3-phosphate dehydrogenase, type I	29.12		26.26	26.49	26.2	26.1	25.42	25.16	25.25	25.03		29.53	29.54	29.15	29.17	28.91	28.9	28.61	28.82
CBY_03642	pyruvate:ferredoxin oxidoreductase	28.82		25.63	26.02	25.68	25.66	24.51	24.25	24.63	24.34		27.14	27.28	27.25	27.23	26.81	26.78	27.01	27.09
CBY_00508	3-dehydroquinate synthase	28.39		26.12	26.21	26.21	26.06	24.7	24.76	24.48	24.27		29.72	29.79	29.39	29.43	28.46	28.36	27.95	28.06
CBY_00507	dihydroxyacetone kinase, DhaK subunit	28.35		25.51	25.9	25.45	25.55	23.77	24.02	23.59	23.56		28.65	28.66	28.5	28.61	27.68	27.63	27.33	27.34
CBY_01290	acetyl-CoA acetyltransferase	28.28		25.35	25.42	25.77	26.01	25.41	25.18	25.23	25.13		26.73	26.7	26.85	27.12	28.09	27.95	28.11	28
CBY_03510	pyruvate phosphate dikinase	28.1		25.04	25.32	25.18	25.41	23.66	23.37	23.62	23.42
CBY_03044	electron transfer flavoprotein subunit alpha	28.05		24.62	24.95	24.64	24.53	24.72	24.56	24.2	24.21
CBY_03043	electron transfer flavoprotein subunit beta	27.93		25.04	25.57	25.2	25.02	24.6	25.02	24.58	24.23
CBY_03042	acyl-coa dehydrogenase, short-chain specific	27.74		24.93	24.91	25.1	24.94	24.76	24.24	24.34	23.84		26.95	26.96	26.83	27.05	28.6	28.48	28.18	28.31
CBY_00500	1,3-propanediol dehydrogenase	27.67		25.31	25.26	24.94	24.86	23.86	23.89	23.39	23.12		27.06	27.01	26.88	26.87	27.07	27.03	26.42	26.57
CBY_03045	3-hydroxybutyryl-coa dehydrogenase	27.56		24.93	25.02	24.96	25.29	24.68	25.01	25.22	24.53		28.76	28.7	28.99	29.17	29.28	29.36	29.13	29.16
CBY_00799	translation elongation factor G	27.51		24.18	24.03	23.24	23.18	21.85	21.95	21.31	20.93
CBY_01751	surface protein PspC	27.5		24.48	24.71	25.03	25.31	23.64	23.77	24.16	23.86
CBY_00803	conserved hypothetical protein	27.45		24.71	24.59	24.45	24.25	23.61	23.24	23.22	22.81
CBY_03531	chaperone protein DnaK	27.44		24.16	24.38	24.33	24.41	22.36	22.41	22.93	22.84
CBY_03258	acyl-coa dehydrogenase, short-chain specific	27.37		24.25	24.39	24.31	24.38	22.39	22.4	22.63	22.61		27.66	27.6	27.81	27.85	26.84	26.65	27.14	27.16
CBY_00802	conserved hypothetical protein	27.21		24.38	24.59	23.59	24.04	23.47	23.57	22.79	22.65
CBY_04069	phosphoglycerate kinase	27.19		24.42	24.63	23.96	23.89	22.97	22.75	22.35	22.25
CBY_01825	pyruvate kinase	27.18		24	23.92	23.18	23.21	22.35	22.01	21.6	21.53
CBY_01459	pts system mannose-specific eiiab component	27.17		23.76	23.74	23.56	23.82	22.4	22.69	22.64	22.41
CBY_03051	chaperonin GroL	27.05		24.06	24.16	25.03	25.14	22.69	22.68	24.39	24.12
CBY_03904	chaperone protein HtpG	26.95		23.2	23.32	23.24	23.14	21.84	21.95	21.74	21.95
CBY_03893	membrane lipoprotein tmpc	26.93		23.42	23.23	22.18	22.39	20.66	20.88	20.43	20.23
CBY_00644	ribosomal protein L7/L12	26.93		23.86	24.06	23.47	23.58	22.95	22.67	22.19	22.13
CBY_00465	formate acetyltransferase	26.92		23.12	23.11	21.77	22.18	23.75	23.71	22.99	23.03		23.37	23.28	22.38	22.47	25.91	25.71	24.64	25.07
CBY_02215	DNA-binding protein HU 1	26.88		24.14	24.27	22.92	23.37	22.86	22.85	21.51	22.47
CBY_00732	ribosomal protein L2	26.88		23.16	23.51	22.47	22.54	22.71	22.38	20.97	21.29
CBY_00506	dihydroxyacetone kinase, L subunit	26.86		23.74	23.56	24.15	23.94	22.35	22.19	22.63	22.12		25.53	25.31	25.93	26.03	25.97	25.82	25.45	25.34
CBY_00723	50S ribosomal protein L5	26.85		23.58	23.67	22.99	22.77	21.31	22.06	21.32	21.09
CBY_04070	triose-phosphate isomerase	26.81		23.6	23.93	23.36	23.13	22.2	22.37	22.14	22.04
CBY_03257	FAD/FMN-containing dehydrogenase	26.77		23.57	23.71	23.55	23.63	21.54	21.35	21.82	21.52
CBY_03650	NAD(p)-specific glutamate dehydrogenase	26.76		23.55	23.39	23.93	23.79	22.73	22.8	22.53	22.54
CBY_00729	ribosomal protein S3	26.62		23.21	23.23	23.06	22.76	21.61	21.51	21.23	21.22
CBY_00718	ribosomal protein S5	26.51		23.45	23.41	22.65	21.85	21.75	21.4	20.98	20.63
CBY_02954	glutamine-fructose-6-phosphate transaminase	26.5		23.44	23.46	23.11	22.58	20.42	20.21	20.34	20
CBY_00816	pyruvate carboxylase	26.46		22.37	22.56	22.06	21.54	21.06	20.94	20.13	19.71
CBY_03747	NADPH-dependent butanol dehydrogenase	26.45		23.71	23.35	23.99	23.59	22.1	21.74	20.82	20.51		27.77	27.78	27.66	27.72	27.34	27.45	26.88	27.01
CBY_00642	DNA-directed RNA polymerase, beta' subunit	26.35		22.78	22.99	21.95	21.84	20.62	20.66	19.77	19.98
CBY_00643	DNA-directed RNA polymerase, beta subunit	26.32		22.63	22.49	22.12	22.19	20.73	20.49	20.07	20
CBY_03041	3-hydroxybutyryl-CoA dehydratase	26.24		23.49	23.46	23.76	24.03	23.49	23.24	23.71	23.23
CBY_00800	ribosomal protein S7	26.16		23.43	23.14	22.48	22.62	20.58	21.17	20.73	20.2
CBY_00504	two-component sensor histidine kinase	26.15		23.26	23.73	23.62	23.5	21.45	20.94	20.65	20.54
CBY_00577	oligopeptide ABC transporter, periplasmic	26.15		22.99	23.27	22.98	22.81	21.5	21.26	21.07	21.15
CBY_00721	ribosomal protein S8	26.13		23.23	22.78	21.95	20.83	21.09	20.05	18.8	19.78
CBY_03058	glucose-6-phosphate isomerase	26.12		22.53	22.54	22.29	22.26	21.62	21.22	20.83	21.04
CBY_03790	phosphoserine aminotransferase	26.11		23.02	22.86	23.48	22.97	22.02	21.9	22.6	22.04
CBY_02785	phosphomannomutase	26.07		22.66	23.1	22.81	22.37	21.47	21.32	21.4	21.15
CBY_01461	IIDman	26.07		23.45	23.4	23.43	23.76	21.36	21.11	21.29	20.9
CBY_00734	ribosomal protein L4/L1 family	26.06		23.51	23.32	22.52	22.57	19.93	20.15	20.08	19.24
CBY_01120	translation elongation factor Ts	26.01		23.14	23.69	23.21	22.79	21.65	21.92	20.91	20.92
CBY_00720	50S ribosomal protein L6	26		22.45	22.75	21.87	21.68	20.82	20.66	20.2	19.96
CBY_01850	transketolase	25.95		22.1	22.51	21.61	21.43	19.18	19.19	18.99	19.37
CBY_02912	phosphoenolpyruvate-protein phosphotransferase	25.95		22.56	22.6	21.8	21.49	20.63	20.79	20.15	20.03
CBY_02470	glutamate synthase, homotetrameric	25.9		22.47	22.19	21.88	21.67	21.39	21.31	21.6	21.66
CBY_01849	transketolase	25.87		22.88	22.8	22.1	22.32	19.34	19.17	19.34	19.16
CBY_02770	6-phosphofructokinase 1	25.84		21.82	22.18	22.3	22.24	20.53	20.62	20.53	20.38
CBY_00709	ribosomal protein S13p/S18e	25.83		22.3	22.99	21.92	21.84	21.21	20.95	20.34	20.47
CBY_01127	4-hydroxy-3-methylbut-2-enyl diphosphate	25.82		21.84	21.88	21.84	21.64	19.51	19.49	20.03	20.08
CBY_01734	rubrerythrin	25.79		22.54	22.51	22.79	22.74	21.6	21.34	21.5	21.1
CBY_01100	polyribonucleotide nucleotidyltransferase	25.78		21.58	21.76	20.84	20.9	19.68	19.43	19.57	19.28
CBY_03791	D-3-phosphoglycerate dehydrogenase	25.76		22.59	22.17	22.75	23.1	21.86	22.3	22.59	21.68
CBY_03018	FAD/FMN-containing dehydrogenase	25.73		21.23	21.16	20.95	21.59	16.26	16.02	17.71	17.12
CBY_00707	ribosomal protein S4	25.7		22.92	22.97	21.64	21.69	20.98	21.03	20.4	20.21
CBY_02235	putative aconitate hydratase	25.68		22.2	22.28	23	22.67	21	20.95	21.46	21.3
CBY_02919	phosphate butyryltransferase	25.64		22.17	22.47	22.89	22.82	22.03	22.35	22.25	22.09		26.03	26.01	26.38	26.45	26.66	26.63	27	26.99
CBY_01106	translation initiation factor IF-2	25.64		22.05	22.1	21.71	21.65	20.35	20.45	20.23	20.04
CBY_00541	ribosomal protein L19	25.63		22.56	22.55	20.83	21.15	21.19	20.64	20.72	20.01
CBY_03235	3-dehydroquinate synthase	25.59		22.53	21.97	22.17	22.08	19.19	18.94	18.47	18.31		26.58	26.42	26.27	26.14	24.51	24.43	23.81	23.94
CBY_00987	serine hydroxymethyltransferase	25.58		22.66	22.72	22.32	22.19	21.23	21.21	20.44	20.87
CBY_00731	ribosomal protein S19	25.58		21.81	21.72	21.59	21.6	21.17	21.24	19.77	19.71
CBY_02920	butyrate kinase	25.56		22.14	22.31	22.82	22.73	22.03	21.55	22.22	22.06		25.17	25.13	25.42	25.47	25.48	25.32	25.47	25.49
CBY_00033	V-type ATP synthase alpha chain	25.54		21.12	21.52	20.1	20.04	19.44	18.69	18.32	17.79
CBY_01585	phospho-2-dehydro-3-deoxyheptonate aldolase	25.52		21.72	22.03	22.71	22.6	20.63	20.92	20.7	21.05
CBY_03255	electron transfer flavoprotein alpha-subunit	25.5		21.67	22.06	21.67	21.83	19.37	20.01	20.63	20.68
CBY_03948	preprotein translocase, SecA subunit	25.48		21.55	21.75	20.55	20.33	20.27	19.82	19.69	19.48
CBY_00706	DNA-directed RNA polymerase, alpha subunit	25.45		22.21	22.6	21.74	21.79	20.44	19.83	20.31	20.2
CBY_02472	sorbitol dehydrogenase	25.43		21.86	22.18	22.32	22.58	23.02	22.85	23.9	23.77
CBY_03318	aspartyl-tRNA synthetase	25.42		20.93	21.03	20.17	20.23	19.6	19.05	19.11	18.64
CBY_00725	ribosomal protein L14	25.4		22.62	23.01	22.07	21.51	20.94	20.29	20.31	19.87
CBY_03982	pyruvate kinase	25.39		21.55	21.62	21.57	21.33	20.19	19.92	19.99	19.48
CBY_04041	serine protein kinase	25.39		21.9	21.68	22.82	23.16	21.44	21.34	22.51	22.65
CBY_01826	6-phosphofructokinase	25.37		21.74	22.34	21.27	21.48	19.89	20.08	19.33	19.44
CBY_03450	threonine synthase	25.35		20.97	21.22	21.2	20.46	19.4	19.64	19.2	18.7
CBY_02921	ketol-acid reductoisomerase	25.34		22.04	21.95	22.79	22.61	22.91	22.63	22.52	22.36
CBY_02499	putative methyltransferase type 11	25.32		21.67	21.69	23.47	22.58	15.69	15.44	21.17	21.17
CBY_01601	phospho-2-dehydro-3-deoxyheptonate aldolase	25.31		21.92	21.89	21.79	21.42	19.8	20.02	19.83	20.04
CBY_02616	alanyl-tRNA synthetase	25.31		20.81	21.29	20.81	20.36	19.37	18.77	19.36	19.21
CBY_01753	surface protein PspC	25.29		21.97	22.16	22.82	22.72	21.43	21.96	22.06	21.97
CBY_02936	3-isopropylmalate dehydrogenase	25.29		20.46	20.55	21.16	21.38	20.48	20.27	20.48	20.33
CBY_04071	2,3-bisphosphoglycerate-independent	25.27		21.71	21.65	21.04	20.28	19.69	20	18.9	19.18
CBY_01316	methionine adenosyltransferase	25.25		20.53	21.13	21.87	22.05	19.1	19.47	20.19	20.27
CBY_00612	sporulation transcription factor Spo0A	25.24		21.85	22.11	21.93	22.31	20.5	20.54	19.78	20.05
CBY_00724	ribosomal protein L24	25.24		21.18	21.46	19.84	21.05	20.11	18.58	19.86	18.92
CBY_03555	manganese-dependent inorganic pyrophosphatase	25.23		20.99	21.24	20.72	20.26	19.33	19.27	18.9	18.71
CBY_03497	glycogen phosphorylase	25.22		20.9	21.18	20.76	21.21	19.93	20.01	19.87	19.82
CBY_02602	cell division protein FtsZ	25.2		21.23	21.56	20.53	20.22	19.83	19.8	19.29	18.69
CBY_01733	desulfoferrodoxin	25.2		20.82	21.2	23.16	22.5	22.29	22.38	22.08	22.29
CBY_02937	dihydroxy-acid dehydratase	25.19		20.53	21.3	21.35	21.48	19.28	19.91	19.83	19.71
CBY_01203	aspartate-semialdehyde dehydrogenase	25.18		21.09	21.72	21.66	21.87	20.42	20.12	19.55	19.76
CBY_00501	glycerol dehydratase activator	25.16		22.56	22.36	21.71	21.66	19.91	19.68	18.98	19.26		26.47	26.32	25.81	25.79	25.3	25.63	24.53	24.75
CBY_04081	glucose-1-phosphate adenylyltransferase	25.16		20.66	21.47	20.93	21.08	20.36	19.68	19.29	18.69
CBY_02648	3-oxoacyl-[acyl-carrier-protein] synthase 2	25.16		21.83	21.89	21.07	21.24	20.19	20.15	19.42	19.23
CBY_02769	beta-lactamase	25.14		21.8	21.94	21.65	21.5	20.04	19.58	20	19.69
CBY_00877	bacterial extracellular solute-binding protein	25.13		21.19	21.61	23.75	23.56	19.03	19.48	22.09	21.86
CBY_02503	phosphoenolpyruvate phosphomutase	25.13		21.1	21.1	23.3	22.88	14.94		21.83	21.52
CBY_00746	phosphoribosylpyrophosphate synthetase	25.13		21.21	20.85	19.63	20.19	18.8	17.72	17.73	17.91
CBY_02285	glutamine synthetase	25.13		21.69	21.88	22.31	22.51	20.46	20.01	20.72	20.69
CBY_03632	chemotaxis protein CheA	25.13		21.93	21.98	21.33	20.87	19.34	19.91	19.64	19.14
CBY_03254	electron transfer flavoprotein beta-subunit	25.12		21.7	21.58	21.9	21.7	20.17	19.95	20.87	20.65
CBY_01480	seryl-tRNA synthetase	25.09		20.56	20.69	20.55	20.2	19.35	19.4	19.15	19.08
CBY_01298	ATP synthase F1, beta subunit	25.09		20.52	20.87	21.61	21.54	19.22	19.18	19.73	19.65
CBY_03143	flavodoxin	25.07		20.71	20.68	20.69	20.94	19.82	19.58	19.97	19.97
CBY_00708	ribosomal protein S11	25.05		21.71	21.72	21.36	20.85	20.23	19.61	19.43	19.27
CBY_00727	ribosomal protein L29	25.05		21.96	22.07	21.26	21.52	19.6	18.44	19.28	19.08
CBY_00953	glycerol-3-phosphate dehydrogenase, glpa	25.03		20.37	20.1	18.85	18.08	18.52	18.78	17.78	18.34		23.78	23.69	22.89	22.91	22.93	22.86	22.28	22.22
CBY_02265	isoleucyl-tRNA synthetase	25.03		20.64	21.01	20.54	20.85	19.54	19.52	19.5	19
CBY_02699	tyrosyl-tRNA synthetase	25		21.55	21.7	22.75	22.86	20.86	20.52	21.3	20.64
CBY_02236	homocitrate synthase	24.97		21.28	21.09	22.15	21.95	20.06	19.76	20.69	19.83
CBY_02231	asparaginyl-tRNA synthetase	24.96		20.94	21.64	20.67	20.49	19.11	19.4	18.83	19.29
CBY_03016	electron transfer flavoprotein, beta subunit	24.95		21.49	21.06	20.77	20.4	15.02	15.04	15.6	16.17
CBY_03005	threonyl-tRNA synthetase	24.92		20.19	20.37	20.39	20.12	19.19	19.19	18.95	18.62
CBY_00026	Clp protease	24.9		20.71	20.82	21.41	21.11	19.73	19.49	20.08	18.66
CBY_02496	conserved electron-transfer protein	24.87		21.05	21.4	20.83	20.17	19.11	18.62	18.17	18.5
CBY_00716	ribosomal protein L15	24.86		22.46	22.08	21.6	21.55	20.77	20.75	19.2	19.61
CBY_02894	isocitrate dehydrogenase, NADP-dependent	24.86		21.06	21.07	19.99	19.85	19.68	19.65	19.05	18.86
CBY_03751	NADPH-dependent butanol dehydrogenase	24.84		22.11	22.01	22.11	22.27	21.11	20.9	20.68	21.14		24.82	24.71	25.37	25.3	24.86	24.79	24.79	24.74
CBY_00034	V-type ATP synthase beta chain	24.84		21.23	21.4	20.45	20.36	18.16	18.41	18.01	18.18
CBY_00688	adenylosuccinate lyase	24.83		20.52	20.47	20.61	20.46	19.19	18.84	19	18.5
CBY_01296	ATP synthase F1, alpha subunit	24.83		20.68	20.56	21.57	20.79	18.87	18.83	19.34	19.44
CBY_03692	ATP-dependent chaperone ClpB	24.83		20.24	20.17	21.37	21.31	16.88	17.21	19.64	18.84
CBY_01862	UDP-glucose 6-dehydrogenase	24.82		21.08	21.32	20.84	20.39	19.39	19.03	18.85	18.42
CBY_00728	ribosomal protein L16	24.81		21.88	22.33	20.18	20.67	19.87	19.33	19.56	18.76
CBY_03691	dihydroxyacetone kinase, DhaK subunit	24.8		20.62	20.75	20.95	21.09	18.51	18.1	18.34	19.03
CBY_00120	aspartate kinase	24.8		20.82	21.49	20.97	21.06	20.67	20.02	19.79	19.75
CBY_01889	pyruvate:ferredoxin oxidoreductase	24.76		20.93	21.56	20.78	20.78	20.06	20.24	20.06	19.92		27.71	27.65	27.67	27.7	27.21	27.16	27.43	27.47
CBY_04142	choline/ethanolamine kinase family protein	24.76		20.57	20.54	22.02	21.3	16.8	16.63	20.62	20.58
CBY_04085	1,4-alpha-glucan branching enzyme	24.75		21.07	21.08	21.54	21.45	20.12	19.92	20.26	19.56
CBY_04080	glucose-1-phosphate adenylyltransferase, GlgD	24.74		21.55	21.56	20.74	21.14	20.27	20.11	19.6	19.19
CBY_00714	adenylate kinase	24.74		20.74	21.06	19.26	19.79	17.85	17.95	17.08	17.13
CBY_02194	formate--tetrahydrofolate ligase	24.73		20.44	20.63	20.68	20.01	17.7	17.15	18.2	18.2
CBY_01287	uracil phosphoribosyltransferase	24.73		21.14	21.47	20.65	20.27	18.46	18.78	18.41	18.41
CBY_00217	ribosomal protein S16	24.7		22.13	21.31	21.34	21.12	20.8	19.68	19.76	18.83
CBY_03017	electron transfer flavoprotein, alpha subunit	24.7		20.44	20.85	20.78	20.56	16.13	16.46	17.18	16.93
CBY_00273	branched-chain amino acid aminotransferase	24.69		21.36	21.1	21.99	21.22	20.34	20.11	20.91	20.39
CBY_02226	putative septation protein spoVG	24.68		21.12	20.64	19.81	19.55	17.29	18.17	17.71	17.94
CBY_03372	homoserine dehydrogenase	24.66		20.64	20.54	21.13	20.57	20.17	20.06	19.6	19.58
CBY_00347	valyl-tRNA synthetase	24.64		19.98	20.46	18.9	18.34	18.65	18.3	17.99	18.11
CBY_00025	ATP-dependent Clp protease, ATP-binding subunit	24.63		20.53	20.55	20.17	20.14	20.05	19.53	18.38	18.5
CBY_02641	ABC transporter, substrate-binding lipoprotein	24.62		20.96	20.61	21.8	21.48	21.13	20.93	20.81	20.28
CBY_03066	glutamyl-tRNA(Gln) amidotransferase subunit A	24.61		19.9	20.08	20.06	18.96	18.71	18.32	18.32	17.86
CBY_00705	ribosomal protein L17	24.6		21.72	21.61	20.91	20.5	19.91	19.16	18.97	17.62
CBY_02756	aspartate--ammonia ligase	24.56		20.79	21.42	21.02	20.53	19.14	18.83	18.49	18.34
CBY_01558	tyrosyl-tRNA synthetase	24.55		19.84	20.78	20.01	19.46	18.38	17.95	18.03	17.59
CBY_02645	acetyl-CoA carboxylase, biotin carboxylase	24.55		21.06	21.08	20.4	19.82	18.44	18.54	18.25	17.43
CBY_03054	GMP synthase	24.54		19.74	20.1	19.83	19.49	18.5	17.9	18.09	17.04
CBY_01582	leucyl-tRNA synthetase	24.54		19.74	20	19.84	19.79	18.55	18.63	18.63	18.44
CBY_02708	DNA gyrase, A subunit	24.53		20.23	19.47	19.37	19.24	18.47	17.91	17.99	16.83
CBY_03160	conserved hypothetical protein	24.53		21.01	20.9	20.53	20.48	19.11	19.54	18.86	18.56
CBY_03501	multiple sugar-binding transport ATP-binding	24.51		20.11	19.99	21.44	21.06	18.11	17.59	19.62	19.49
CBY_02264	catabolite control protein A	24.51		20.72	20.39	20.32	20.47	19.24	19.12	18.75	18.76
CBY_03750	glutamate synthase , homotetrameric	24.5		19.81	19.95	19.08	18.87	16.97	16.74	15.59	14.6
CBY_03988	Rod shape-determining protein MreB	24.5		20.6	20.61	20.46	19.66	18.41	18.79	18.16	18.14
CBY_02190	lysyl-tRNA synthetase	24.49		19.68	19.81	19.07	19.49	18.26	17.91	17.53	17.5
CBY_00016	conserved hypothetical protein	24.48		21.22	20.89	20.47	20.59	20.43	19.81	20.35	20.52
CBY_01586	3-dehydroquinate synthase	24.46		20.23	20.19	21.67	21.29	18.93	18.65	19.78	18.99
CBY_03969	oxidoreductase, 2-nitropropane dioxygenase	24.45		20.4	20.55	20.34	19.46	18.37	18.58	17.05	17.71
CBY_04084	glycogen synthase	24.44		20.67	21.09	20.55	20.98	19.92	19.87	19.32	19.35
CBY_04120	saccharopine dehydrogenase	24.44		20.45	19.49	20.18	20.14	18.78	18.77	18.28	17.83
CBY_01554	UTP-glucose-1-phosphate uridylyltransferase	24.43		20.87	20.78	19.79	20.01	19.58	19.04	19.14	18.58
CBY_01864	erythromycin biosynthesis sensory transduction	24.42		19.78	19.76	18.6	19.15	17.31	17.57	17.2	16.94
CBY_00733	ribosomal protein L23	24.42		21.16	21.5	20.25	20.43	20.47	20.09	19.63	19.22
CBY_03067	aspartyl/glutamyl-tRNA(Asn/Gln) amidotransferase	24.41		20.05	20.19	19.2	19.49	18.54	18.34	18.39	17.74
CBY_04003	ribosomal protein L21	24.4		21.19	20.49	20.2	20.9	19.56	19.19	19.34	18.81
CBY_02733	ribosomal protein S6	24.39		21.36	21.66	19.03	19.55	19.45	19.05	18.08	18.16
CBY_01101	ribosomal protein S15	24.39		21.59	20.97	21.19	21.45	20.16	19.76	19.24	19.29
CBY_03994	septum site-determining protein MinD	24.37		19.68	20.63	20.29	20.56	18.61	18.41	18.41	18.56
CBY_00292	protein RecA	24.36		19.34	19.67	19.24	18.65	17.46	17.18	16.46	16.61
CBY_02651	putative enoyl-(acyl-carrier-protein) reductase	24.35		20.08	20.45	19.8	19.57	18.55	18.84	18.16	17.9
CBY_02668	2-isopropylmalate synthase	24.35		20.52	20.79	21.5	21.23	20.56	20.06	20.72	20.59
CBY_01269	LysM domain containing membrane protein	24.34		19.25	20.08	21.13	21.83	20.61	19.94	20.9	20.81
CBY_02471	conserved electron-transfer protein	24.33		19.93	20.61	19.66	19.54	20.22	20.56	20.19	19.3
CBY_02191	transcription elongation factor GreA	24.32		20.55	20.36	19.98	20.07	19.07	18.89	18.13	18.27
CBY_00719	ribosomal protein L18	24.32		21.69	22.01	21.46	21.67	20.49	20.07	20.33	20.26
CBY_02119	translation elongation factor G	24.32		19.42	20.18	20.12	20.56	17.96	18.32	17.77	17.86
CBY_02735	ribosomal protein S18	24.3		20.35	20.26	18.82	19.1	18.63	19.02	18.94	18.36
CBY_01118	ribosome recycling factor	24.3		20.38	20.62	20.19	20.44	19.52	19.13	18.73	18.41
CBY_00071	translation elongation factor P	24.29		20.93	21.29	20.81	20.41	20.27	20.08	18.24	19.1
CBY_00578	oligopeptide transport ATP-binding protein AppF	24.28		21.02	20.63	19.92	19.46	18.22	17.84	17.91	17.8
CBY_00424	conserved domain protein	24.28		20.33	20.94	19.78	20.53	20.14	16.33	19.59	19.38
CBY_02649	3-oxoacyl-(acyl-carrier-protein) reductase	24.27		21.15	21.47	20.47	20.47	18.86	19.01	18.11	17.97
CBY_00579	oligopeptide transport ATP-binding protein OppD	24.27		20.2	20.13	19.74	19.19	17.95	17.59	17.71	17.35
CBY_03792	conserved hypothetical protein	24.27		20.65	20.66	21.15	20.72	20.01	19.66	19.85	19.58
CBY_02225	UDP-N-acetylglucosamine	24.26		20.35	20.46	19.16	19.57	18.54	18.7	17.36	17.85
CBY_01022	phosphoribosylaminoimidazole-succinocarboxamide	24.26		20.13	19.79	21.22	20.96	16.53	16.3	18.9	18.69
CBY_03050	chaperonin GroS	24.26		20.42	20.78	21.29	21.54	19.92	19.14	20.99	20.84
CBY_02151	prolyl-tRNA synthetase	24.25		18.9	19.64	18.5	18.67	17.32	17.91	18.15	17.82
CBY_02255	methionyl-tRNA synthetase	24.24		20.24	20.47	19.58	19.86	18.62	19.11	18.07	18.23
CBY_03532	co-chaperone GrpE	24.22		20.05	19.92	21.43	21.46	19.03	18.44	20.31	19.4
CBY_02495	glutamate synthase , homotetrameric	24.21		20.26	19.4	19.98	19.71	19.32	18.61	19.27	18.18
CBY_01109	transcription termination factor NusA	24.21		20.45	20.25	20.26	19.92	17.93	17.99	18.19	17.83
CBY_03383	purine nucleoside phosphorylase	24.21		20.2	20.47	18.79	18.6	17.03	16.44	15.91	15.92
CBY_01754	surface protein PspC	24.2			21.14		21.72	20.4	20.64	20.54	19.45
CBY_03630	sporulation initiation phosphotransferase F	24.17		20.8	21.02	19.91	20.19	18.2	18.11	17.7	18.22
CBY_00305	glutamate synthase [NADPH] large chain	24.16		19.06	19.19	18.81	18.28	17.97	17.14	18.75	18.38
CBY_02150	cysteinyl-tRNA synthetase	24.16		19.57	19.66	19.66	20.19	17.96	17.75	18.23	18.1
CBY_02935	3-isopropylmalate dehydratase, small subunit	24.14		20.13	20.8	20.27	20.47	18.98	18.82	18.29	18.89
CBY_03640	aspartate aminotransferase	24.13		18.9	19.83	20.37	19.72	18.74	18.28	18.5	17.95
CBY_00276	spfh domain/band 7 family protein	24.13		20.28	20.65	20.98	20.68	18.54	17.88	18.81	19.12
CBY_03506	RNA polymerase sigma factor RpoD	24.12		19.17	19.63	19.14	18.97	18.55	17.56	17.92	16.38
CBY_02237	anaerobic ribonucleoside-triphosphate reductase	24.12		19.02	19.25	17.06	17.6	17.19	17.32	16.16	15.08
CBY_00730	ribosomal protein L22	24.1		21.42	21.58	21.83	21.42	20.94	20.34	19.07	19.49
CBY_01208	heat shock protein, molecular chaperone	24.1		20.21	20.55	21.44	21.65			20.66	20.37
CBY_01781	amino acid ABC transporter, amino acid-binding	24.05		20.35	20.83	20.65	20.79	19.3	18.7	19.13	19.46
CBY_03530	chaperone protein DnaJ	24.05		19.56	19.79	18.91	18.81	18.23	17.98	18.28	18.22
CBY_01184	chemotaxis protein CheV	24.04		20.3	20.54	20.2	19.48	18.18	18.27	17.67	17.71
CBY_03690	dihydroxyacetone kinase, L subunit	24.03		19.93	20.38	20.45	20.85	16.37	16.93	17.13	17.28		22.89	22.28	22.6	22.9	20.76	20.78	20.89	20.97
CBY_02514	stage IV sporulation protein A	24.01		20.04	20.24	21.68	21.94	20.3	20.33	20.87	20.57
CBY_00233	pyruvate:ferredoxin oxidoreductase	23.99		21.14	20.74	18.98	20.88	19.66	19.96	19.94	19.51
CBY_00291	conserved hypothetical protein	23.98		18.98	18.78	18.11	18.12	17.78	17.99	16.93	17.24
CBY_02611	RNA-metabolising metallo-beta-lactamase family	23.98		18.41	19.12	18.53	18.26	17.89	17.7	17.44	17.24
CBY_00717	ribosomal protein L30	23.98		20.08	20.33	19.24	19.04	18.64	16.82	17.52	17.73
CBY_02940	maltose-binding protein	23.97		19.7	19.68	19.84	20.33	17.04	16.93	16.52	15.82
CBY_01286	ribose 5-phosphate isomerase B	23.97		19.97	19.76	19.23	18.91	17.12	16.86	17.13	17.12
CBY_04113	glucose kinase	23.96		20.04	20.12	17.85	20	19.32	18.74	18.11	17.88
CBY_01179	dipeptidase	23.95		19.76	19.54	18.09	18.74	18.13	17.85	18.25	18.51
CBY_04210	collagenolytic protease	23.94		19.77	20.41	21.42	21.38	19.92	20.02	20.3	20.43
CBY_03664	phosphofructokinase domain protein	23.94		19.91	19.6	17.78	16.96	17.02	16.82	15.22	14.34
CBY_02505	putative lipoprotein	23.94		19.49	19.32	21.98	20.46	18.78	18.45	18.63	19.53
CBY_01590	shikimate 5-dehydrogenase	23.93		20.46	20.77	21.52	21.26	18.96	19.09	20.1	19.55
CBY_03367	asparagine synthase family	23.92		20.64	21.19		20.27		13.95
CBY_02143	foldase protein PrsA	23.92		19.64	20.01	19.41	19.04	18.89	18.5	17.73	18.08
CBY_03682	conserved domain protein	23.91		20.11	20.83	22.1	22.58	20.44	20.53	21.26	21.53
CBY_03892	galactose/methyl galactoside import ATP-binding	23.84		20.63	20.18	17.99	18.05	16.14	16.77	15.95	15.67
CBY_03376	sugar phosphate aldolase	23.84		19.02	20.07	19.96	20.73	16.83	16.67	18.66	17.99
CBY_03855	aspartate aminotransferase	23.84		19.51	19.46	18.73	18.32	17.98	17.69	17.59	18.17
CBY_02744	NAD-dependent malic enzyme	23.84		19.73	20.01	19.66	19.85	17.31	16.69	17.34	17.08
CBY_01055	phospho-2-dehydro-3-deoxyheptonate aldolase	23.83		18.67	19.64	19.1	18.78	18.07	17.93	17.96	17.39
CBY_00905	UDP-N-acetylglucosamine 2-epimerase	23.83		20.33	19.46	18.32	19.66	17.82	17.67	17.46	16.88
CBY_02298	ABC transporter, ATP-binding protein	23.82		18.3	19.07	17.42	16.7	17.22	16.48	15.9	15.26
CBY_03053	inosine-5'-monophosphate dehydrogenase	23.79		18.98	19.29	19.78	19.59	16.24	17.26	17.98	17.34
CBY_02650	malonyl CoA-acyl carrier protein transacylase	23.79		19.13	19.27	17.75	17.26	18.06	16.92	14.52	15.85
CBY_00371	conserved domain protein	23.78		19.64	18.08	19.74	19.98	19.54	14.24	19.26	19.28
CBY_03539	ribosomal protein S20	23.77		20.06	20.15	19.41	19.91	19.66	19.34	18.87	18.7
CBY_02249	conserved hypothetical protein	23.77		19.46	19.73	20.67	21.06	20.25	19.95	20.52	20.1
CBY_02087	UDP-N-acetylglucosamine	23.75		19.71	19.55	18.08	17.95	16.87	17.23	14.96	15.69
CBY_02283	peptidyl-prolyl cis-trans isomerase Ppi1	23.73		17.68	19.15	17.99	17.08	16.99	15.87	16.59	17.81
CBY_00505	dihydroxyacetone kinase, phosphotransfer subunit	23.72		22.34	22.36	22.1	21.74	19.76	19.35	16.78	18.96		27.21	27.07	27.28	27.43	26.46	26.43	26.09	26.21
CBY_04156	putative collagenolytic protease	23.69		19.22	19.61	20.06	19.94	16.88	17.13	18.46	18.44
CBY_02291	methylglyoxal synthase	23.69		19.71	19.11	19.14	18.96	16.94	16.74	15.48	16.87
CBY_00216	signal recognition particle protein	23.68		19.48	19.11	18.03	19.02	17.18	17.74	17.01	16.89
CBY_00133	conserved hypothetical protein	23.68		17.68	19	18.05	18.31	17.74	17.1	17.17	17.3
CBY_03152	phenylalanyl-tRNA synthetase, beta subunit	23.68		19.46	19.44	18.13	18.15	16.82	17.26	16.62	16.44
CBY_00046	probable M18-family aminopeptidase 1	23.66		19.64	19.63	19.09	19.22	18.23	18.32	17.64	18.01
CBY_02085	SEC-C domain protein	23.64		20.31	19.88	19.93	19.56	18.32	18.31	18.02	17.84
CBY_03129	spore coat polysaccharide biosynthesis protein	23.64		19.33	19.24	18.74	18.68	16.25	16.27	16.4	16.23
CBY_02934	3-isopropylmalate dehydratase, large subunit	23.62		20.04	20.14	20.31	20.18	19.18	18.84	19.05	18.57
CBY_02288	carbamoyl-phosphate synthase, large subunit	23.62		18.37	18.31	18.97	19.1	16.46	16.35	15.11	15.61
CBY_00954	NAD	23.62		19.86	19.64	18.42	19.03	17.6	17.7	16.89	16.52
CBY_00206	acetate kinase	23.61		19.7	20.04	20.15	19.39	17.59	16.91	17.56	16.97		22.45	22.54	22.86	22.71	22.41	22.38	22.76	22.75
CBY_00735	50S ribosomal protein L3	23.6		19.75	20.82	21.02	19.77	19.41	18.84	18.42	18.44
CBY_02738	ribosomal protein L9	23.59		19.44	19.03	16.82	18.63	18.42	18.24	18.26	17.8
CBY_01283	peptide chain release factor 1	23.59		19.38	19.34	18.84	18.63	17.81	15.59	17.02	16.95
CBY_01034	putative lipoprotein	23.58		19.84	19.13	20.11	20.2	18.18	18.23	18.05	18.19
CBY_03930	pyrimidine-nucleoside phosphorylase	23.57		19.27	19.11	19.46	18.89	16.75	16.65	15.91	15.91
CBY_02749	arginyl-tRNA synthetase	23.57		17.63	18.45	18.08	17.85	16.86	17.17	16.51	16.79
CBY_02610	GTP-binding protein TypA/BipA	23.56		19.09	18.94	16.61	16.77	18.07	17.74	14.85	15.68
CBY_00503	two-component response regulator	23.55		20.67	20.16	21.06	20.85	16.98	18.11	17.04	17.27
CBY_00568	dihydrodipicolinate reductase	23.55		19.18	19.44	19.21	19.07	17.79	17.78	17.59	17.59
CBY_01606	bacterial extracellular solute-binding protein,	23.55		17.97	18.09	18.86	18.65		13.37	12.64
CBY_03695	helix-turn-helix domain protein	23.54		18.26	18.57	17.91	16.91	13.69	15.63	15.48	15.15
CBY_02300	hydrogenase-1	23.52		18.43	17.68	17.91	17.42	18.45	18.34	16.68	16.94		22.05	21.98	22.09	21.49	22.47	21.96	21.48	21.5
CBY_01460	fructose permease iic component	23.52		18.89	18.9	19.1	18.83	18.16	17.71	17.9	17.6
CBY_03521	ribosomal protein S21	23.52		20.37	20.73	20.26	20.26	20.3	20.14	19.44	18.09
CBY_02185	glycyl-tRNA synthetase	23.51		19.68	19.77	19.56	19.69	19.31	19.14	18.88	18.38
CBY_00580	oligopeptide transport system permease protein	23.48		18.2	18.79		16.11	17.1	16.64	17.09	15.69
CBY_00529	ribosomal RNA small subunit methyltransferase B	23.48		19.38	19.93	18.93	19.04	18.43	18.08	17.91	17.63
CBY_02709	DNA gyrase, B subunit	23.46		18.5	18.78	18.31	18.67	16.68	15.62	15.26	16.22
CBY_01771	aspartyl aminopeptidase	23.45		18.75	18.9	17.71	17.9	16.48	16.87	16.41	16.2
CBY_00906	putative methyl-accepting chemotaxis protein	23.44		18.27	18.08	18.37	18.27	17.37	17.09	16.8	15.91
CBY_02210	RNA-binding protein	23.44		18.82	18.92	17.83	16.72	18.56	16.63	16.68	16.4
CBY_00848	methyl-accepting chemotaxis sensory transducer	23.43		16.84	17.22	15.45	16.12	17.58	14.89	13.28	15.41
CBY_03004	protein MET17	23.42		18.99	19.12	18.48	18.23	16.39	17.39	16.76	16.66
CBY_02713	DNA polymerase III, beta subunit	23.41		17.78	19.28	18.14	17.74	17.24	16.4	15.64	15.83
CBY_03749	conserved electron-transfer protein	23.41		19.89	20.26	19.42	19.89	14.9	13.39	15.03	14.69
CBY_02644	acetyl-CoA carboxylase, carboxyl transferase,	23.41		17.22	19.38	19.19	17.81	17.62	17.82	17.63	16.92
CBY_01026	bifunctional purine biosynthesis protein PurH	23.39		18.04	19.02	20.64	20.12	15.92	14.82	17.89	17.43
CBY_01277	CTP synthase	23.36		18.73	18.58	18.08	17.88	17.2	17.1	16.99	15.68
CBY_00726	ribosomal protein S17	23.34		19.37	20.82	19.42	17.15	18.51	18.05	17.88	17.49
CBY_01783	putative Cell division protease FtsH	23.34		18.61	19.12	18.67	18.7	17.01	17.14	17.26	16.9
CBY_01569	putative methyl-accepting chemotaxis protein	23.33		19.7	19.77	19.23	18.88	18.62	17.95	17.76	18.01
CBY_03520	GatB/Yqey domain protein	23.33		18.97	19.67	19.11	17.82	16.66	16.3	16.48	16.07
CBY_00208	ribosomal protein L32	23.33		18.3	19.02	19.95	20.13	19.57	19.11	18.77	18.62
CBY_04005	ribosomal protein L27	23.31		20.78	20.18	19.3	19.95	18.19	18.01	16.91	15.68
CBY_03917	putative universal stress protein	23.3		20.36	20.38	20.64	20.49	17.92	18.35	18.43	17.88
CBY_00255	conserved hypothetical protein	23.3		19.2	18.69	19.38	19.66	18.86	17.97	19.41	19.08
CBY_01779	glutamine transport ATP-binding protein GlnQ	23.25		17.19	17.79	18.1	17.68	16	15.95	16.44	15.8
CBY_02646	beta-hydroxyacyl-(acyl-carrier-protein)	23.23		20.29	19.56	20	19.67	18.35	18.1	18.33	18.46		24.73	24.54	24.64	24.69	25.2	25.1	24.65	24.66
CBY_01587	3-phosphoshikimate 1-carboxyvinyltransferase	23.23		18.42	19.68	20.43	20.14	16.61	17.57	18.34	18.05
CBY_01249	TldD/PmbA family protein	23.21		16.57	16.57	17.13	17.3	16.58	15.99	17.03	16.95
CBY_01588	chorismate synthase	23.21		17.65	18.69	19.45	19.03	17.19	17.02	18.16	17.92
CBY_01305	Rod shape-determining protein MreB	23.21		18.1	18.73	17.24	17.39	15.09	15.46	15.2	14.97
CBY_03937	thioredoxin	23.21		19.35	18.93	18.89	18.86	17.59	17.01	17.12	17.02
CBY_03955	protein tex	23.18		17.28	18.79	15.29		15.64	16.01	15.81	13.36
CBY_04204	dTDP-glucose 4,6-dehydratase	23.18		17.37	18.23	18	17.81	17.64	17.42	16.96	17.46
CBY_02643	acetyl-CoA carboxylase, carboxyl transferase,	23.18		17.15	17.32	17.84	16.74	16.51	15.98	17.3	16.9
CBY_02719	protein jag	23.16		17.09	18.72	19.55	17.97	17.16
CBY_00546	DNA topoisomerase I	23.16		16.84	17.75	16.1	16.98	15.3	15.06	14.99	13.32
CBY_02774	GTP-binding protein YchF	23.16		18.86	18.44	18.01	17.23	16.91	16.57	15.78	14.87
CBY_00793	2-hydroxy-3-oxopropionate reductase	23.16		18.82	18.35	18.42	17.59	17.44	16.71	15.91	16.59
CBY_03552	conserved hypothetical protein	23.16		19.75	19.69	18.85	18.2	16.88	16.79	17.19	16.42
CBY_01591	shikimate kinase	23.15		19.55	19.44	20.78	20.02	18.07	17.47	18.32	18.03
CBY_02184	UDP-N-acetylmuramoylalanine--D-glutamate ligase	23.15		18.33	18.64	18.5	18.69	17.41	16.73	18.04	17.91
CBY_03718	HAD superfamily hydrolase	23.14
CBY_00965	threonine dehydratase	23.14		18.31	17.89	16.46	16.98	17.54	16.87	16.43	15.9
CBY_03784	conserved hypothetical protein	23.14		17.71	17.69	19.59	16.57	15.32	15.57		13.93
CBY_03096	toxic ion resistance protein	23.14		19.11	19.66	19.7	19.55	17.58	18.2	17.76	18
CBY_00742	L-lactate dehydrogenase	23.13		18.79	19.55	19.17	19.36	19.03	18.89	18.18	17.88		23.87	23.82	24.17	24.03	24.73	24.72	23.99	23.82
CBY_02379	L-fucose isomerase related protein	23.13		17.88	18.1	19.82	19.53	16.51	16.71	18.19	17.11
CBY_01280	ribosomal protein L31	23.13		18.82	19.51	19.01	18.71	16.52	18.37	18.45	16.94
CBY_02796	conserved hypothetical protein	23.13		17.53	18.36	16.97	17.61	16.7	16.64	16.21	15.98
CBY_04134	beta-galactosidase	23.12		17.8	16.5	16.6
CBY_00088	cell division protein DivIVA	23.11		19.18	19.5	19	19.04	18.77	17.7	16.67	16.78
CBY_00414	aminoglycoside N3'-acetyltransferase	23.11		19.06	17.56	18.78	18.38	17.38	16.44	16.6	16.4
CBY_02501	2-aminoethylphosphonate transport	23.09		18.44	18.85	20.51	20.08	13.58		18.13	18.29
CBY_03234	tRNA uridine 5-carboxymethylaminomethyl	23.09		18.33	17.85	19.63	20.15	18.36	17.38	19.56	19.1
CBY_00280	ribosomal protein L33	23.09		16.8	19.43	19.49	19.55	19.46	18.17	18.49	18.23
CBY_00530	methionyl-tRNA formyltransferase	23.08		17.47	18.28	17.79	17.45	16.99	16.15	15.95	15.5
CBY_02196	putative Cell division protease FtsH	23.07		18.05	18.35	18.19	17.81	17.26	16.44	16.9	16.67
CBY_03915	tryptophanyl-tRNA synthetase	23.05		18.57	19.04	19.21	18.35	18.05	17.66	17.65	17.34
CBY_01660	6-phospho-beta-galactosidase	23.02		18.39	17.99	18.44	17.86		13.54	17.49	16.66
CBY_03418	homoserine O-succinyltransferase	23.02			17.19	17.66	16.6	14.94	15.3	15.14
CBY_03315	metallo-beta-lactamase family protein	23.01		18.49	17.67	17.75	16.85	15.14	15.8	16.02	16.06
CBY_00710	ribosomal protein L36	23.01		20.18	20.86	19.51	19.57	19.55	19.5	19.55	18.75
CBY_01756	surface protective antigen SpaA	23		18.01	18.78	19.02	18.82	18.42	17.52	18.11	17.42
CBY_01278	transcription termination factor Rho	23		15.53	17.63	16.8	15.83	15.59	16.07	14.73	15.24
CBY_02621	cysteine desulfurase NifS	23		17.94	18.74	18.44	18.77	16.92	16.45	16.37	16.09
CBY_00009	thermostable carboxypeptidase 1	22.99		17.63	18.38		16.04	16.04	14.9	13.74	15.02
CBY_01776	dihydrodipicolinate synthase	22.99		18.69	18.25	19.32	18.74	18.2	17.67	17.34	16.67
CBY_03888	purine nucleoside phosphorylase	22.98		20.56	20.77	18.44	18.44	15.99	16.04	15.73	14.59
CBY_00118	iron-binding protein, hemerythrin	22.97		19.08	18.99	19.55	18.43	17.09	17.65	17.27	16.98
CBY_02502	phosphonopyruvate decarboxylase	22.96		18.84	18.76	21.43	20.65			19.02	18.72
CBY_01795	dhha1 domain protein	22.96		16.88	16.86	16.03	15.32		14.61	14.37
CBY_00637	hypothetical protein	22.96		17.15	18.79	18.51	17.69	17.11	17.63	16.88	17.79
CBY_00715	preprotein translocase, SecY subunit	22.95		17.59	18.19	18.41	17.07	16.82	16.99	16.78	16.98
CBY_02344	putative transaldolase	22.94		18.5	17.79	18.73	19.15	16.26	16.76	17.33	17.27
CBY_00955	zinc finger protein	22.94		17.41	18.33			17.24	16.46	13.92	15.63
CBY_00875	lichenan-specific phosphotransferase enzyme iib	22.93		16.21	19.1	19.28	18.59	15.81		16.04	15.69
CBY_00536	protein YlzA	22.93		18.05	19.22	19.19	19.35	16.97	17.79	17.93	16.59
CBY_02757	L-lactate dehydrogenase	22.93		17.75	18.18	16.28	17.14	17.07	16.58	15.29	15.24						22.75	22.72	22.81	22.33
CBY_00871	membrane associated methyl-accepting chemotaxis	22.92		18.05	18.09	17.57	18.01	16.7	16.42	16.3	16.61
CBY_02739	ATP-dependent protease, Lon family	22.92		18.46	18.58	16.34	16.9	16.8	16.67	14.74	14.67
CBY_01888	response regulator receiver domain protein	22.91		18.9	19.05	18.22	18.61	16.44	15.97	16.53	16.16
CBY_04054	cysteine synthase A	22.91		18.57	19.13	19.94	20.25	18.97	18.97	19.68	19.09
CBY_00995	methyl-accepting chemotaxis protein	22.91		20.61	19.42	18.81	18.96	18.21	18.13	17.33	16.77
CBY_02228	UDP-N-acetylmuramate--alanine ligase	22.91		16.94	18.09	17.5	17.43	16.4	17.02	16.88	17.27
CBY_02161	negative regulator of genetic competence	22.89		17.75	17.62	18	16.92	14.72	15.02	15.11	14.13
CBY_01758	surface protein PspC	22.88		18.75	19.02	19.57	18.96	17.31	15.7	17.69	16.56
CBY_00534	DNA-directed RNA polymerase, omega subunit	22.88		17.9	18.75	18.49	18.07	16.68	15.5	15.88	15.76
CBY_02938	acetolactate synthase, large subunit,	22.88		17.73	17.67	18.5	18.27	17.8	17.63	16.62	17.05
CBY_03317	histidyl-tRNA synthetase	22.88		18.4	17.55	16.62	16.57	15.42	16.97	14.64	15.96
CBY_00082	diaminopimelate epimerase	22.87		18.06	16.72	16.62	16.12	15.99	15.92	16.11	15.69
CBY_03981	putative 30S ribosomal protein	22.87		16.52	16.78	17.69	16.09	16.17	16.44	16.32	16.78
CBY_04030	conserved hypothetical protein	22.86		18.58	18.42	17.14	16.91	15.71	15.89		13.91
CBY_00783	phosphoribosylformimino-5-aminoimidazole	22.85		16.7	18.4	17.57	16.06	16.4	17.68	16.79	17.91
CBY_03931	deoxyribose-phosphate aldolase	22.84		18.09	19.03	18.59	18.47	16.11	15.52	15.35	15.16
CBY_00257	transcriptional regulator, AsnC family	22.83		17.45	18.84	18.9	18.59	17.25	16.8	16.58	16.58
CBY_03883	HD-GYP hydrolase domain containing protein	22.83		17.49	17.71	17.47	16.83	15.24	15.89	14.78	13.06
CBY_00526	serine/threonine-protein kinase PrkC	22.82		17.66	18.1	17.13	17.71	16.24	16.12	16.35	15.16
CBY_03512	UBA/TS-N domain	22.82		17.95	18.4	17.78	17.62	17.02	16.72	16.82	16.76
CBY_02930	phosphoglucosamine mutase	22.8		17.11	17.03	17.02	17.41	16.17	16.57	16.2	15.72
CBY_01661	mannose-6-phosphate isomerase, class I	22.79		17.86	15.77	18	18.14	15.33	16.46	15.58	16.64
CBY_04006	Spo0B-associated GTP-binding protein	22.78		17.97	18.14			15.64	14.96		14.55
CBY_03249	lactoylglutathione lyase	22.77		19.55	19.69	18.66	19.51	18.41	18.55	18.09
CBY_00849	surface protein PspC	22.76		16.2	17.38	20.35	19.88	17.31	18.02	18.32	17.6
CBY_03646	protein ThiJ	22.75		17.82	18.56	17.98	18.34	17.7	16.89	15.44	17.53
CBY_00343	sugar phosphate aldolase	22.75		18.31	18.42	18.82	20.05	16.74	17.92	19.24	18.94
CBY_04057	sn-glycerol-3-phosphate acyltransferase	22.74		17.96	17.79	17.96	17.94	16.08	15.82	15.36
CBY_00900	capsular polysaccharide biosynthesis protein	22.73		15.9	16.63	14.9	14.96	15.89	15.01	14.1	14.25
CBY_00581	oligopeptide transport system permease protein	22.73		18.73	18.93	17.75	17.5	16.7	16.99	14.89
CBY_00061	alkaline shock protein	22.73		19.44	18.09	19.88	18.64	19.13	18.98	18.43	17.41
CBY_02714	chromosomal replication initiator protein DnaA	22.72		15.61	16.41	14.89	14.72	15.08	14.17	12.9	13.82
CBY_01814	conserved hypothetical protein	22.72		18.99	18.81	18.8	17.01	16.9	16.85	16.31	16.14
CBY_02245	Mrp protein	22.71		18.49	18.55	18.94	18.83	17.18	16.54	16.81	16.8
CBY_02219	foldase protein PrsA	22.71		18.5	18.11	17.42	17.69	16.79	17.37	16.53	16.77
CBY_01368	thermostable carboxypeptidase 1	22.7		17.01	17.59	17.02	16.66	16.44	16.31	16.36	15.38
CBY_02292	gamma-glutamyl phosphate reductase	22.7		18.34	18.71	18.13	18.57	17.26	17.51	17.4	17.35
CBY_00014	putative nicotinate phosphoribosyltransferase	22.7		18.32	17.75	17.93	18.12	17.06	16.76	16.33	16.62
CBY_03999	putative propeptide, PepSY amd peptidase M4	22.7		17.41	17.84	18.03	18.21	17.42	17.12	16.28	16.9
CBY_02224	ribose-phosphate pyrophosphokinase	22.69		17.85	18.29	19.07	18.64	16.22	16.96	16.4	16.17
CBY_03166	AAA ATPase, central region	22.69		17.38	17.74	17.88	15.45	16.54	15.38	14.85	15.03
CBY_00214	signal recognition particle-docking protein FtsY	22.68		16.3	16.95	14.49	16.33	16.38	16.3	15.42	16.18
CBY_03195	ExsB protein	22.68		17.58	16.81			15.83	14.47	16.52	15.91
CBY_04097	6-phospho-beta-glucosidase AscB	22.68		16.79	16.88	19.3	16.44		13.2	14.3
CBY_00029	V-type sodium ATP synthase subunit K	22.68		18.07	18.77	17.54	18.4	18.45	17.72	16.85	17.03
CBY_02773	tetratricopeptide repeat domain protein	22.67		18.3	17.64	16.78	16.47	16.35	15.44	14.64	14.96
CBY_02220	transcription-repair coupling factor	22.67		16.17	16.33	15.68	15.67	15.3	12.86	15.16
CBY_00402	ATP-dependent Zn protease	22.67		17.55	16.92	16.95	16.03	14.94	15.78	13.23	13.05
CBY_00636	methyl-accepting chemotaxis sensory transducer	22.66		18.35	17.89	16.42	17.63	14.06	15.16		13.26
CBY_00031	ATP synthase subunit	22.66		17.42	16.96	17.63	16.75	16.68	17.39	16.62	15.37
CBY_03753	aldehyde-alcohol dehydrogenase 2	22.65		17.01	18.08	14.61	14.79	18.59	19.63	17.93	17.88		21.25	21.22	20.83	21.18	21.66	21.77	21.7	21.02
CBY_03895	aspartate aminotransferase	22.65		17	18.18	18.48	18.6	16.8	16.6	17.33	16.78
CBY_00564	chaperonin HslO	22.64		17.45	17.41			14.84	14.28
CBY_01602	prephenate dehydrogenase	22.63		19.17	18.84	18.77	19.4	17.39	17.45	17.61	16.88
CBY_01105	ribosome-binding factor A	22.63		17.9	19.57	17.15	17.58	15.59	14.88	14.9	14.44
CBY_03580	flagellar motor switch protein FliG	22.61		17.36	17.08			13.96	14.21
CBY_04151	peptide chain release factor 3	22.61		17.51	17.99	15.54	14.76	14.3	13.37		13.32
CBY_03868	RNA-metabolising metallo-beta-lactamase family	22.6		16.25	15.35	15.41	17.12	16.02	16.13	16.25	15.87
CBY_00658	putrescine aminotransferase	22.6								15.13
CBY_02452	protein YqfL	22.6		16.93	17.84	18.11	17.47	15.53	15.33	16.26	14.72
CBY_02516	GTP-binding protein EngA	22.59		17.48	17.97			16.8	16.42	15.29	15.33
CBY_00117	oligoendopeptidase F	22.58		17.76	17.52	17.24	15.87	16.19	15.29	16.48	16.6
CBY_02612	transcriptional regulator, Fur family	22.58		18.37	17.84	18.12	17.39	16.61	16.67	16.45	16.01
CBY_00306	glutamate synthase [NADPH] small chain	22.56			16.88	17.13		16.52	15.37	17.16	17.09
CBY_00274	glutamine-dependent NAD+ synthetase	22.56		15.74	16.78	17.49	16.37	15.5	15.53	16.07	15.49
CBY_02891	aminopeptidase 2	22.55		17.6	18.45	18.35	18.04	16.19	15.95	15.45	15.33
CBY_03571	chemotaxis protein MotA	22.53		15.78	16.67	16.83	14.56	12.68	14.45	14.61	13.77
CBY_03629	chemotaxis signal transduction protein CheW	22.53		18.76	19.96	19.34	18.47	17.66	17.66	16.56	17.04
CBY_01725	UDP-glucose 4-epimerase	22.53			16.95	17.12	15.78		13.77	15.82	15.23
CBY_02687	conserved hypothetical protein	22.53		19.02	19.95	18.09	17.54	15	15.94	16.31	16.56
CBY_00909	lipopolysaccharide biosynthesis protein	22.52		17.67	18.15	15.58	17.13	16.65	15.86	16.07	13.48
CBY_03938	hypothetical protein	22.52		16.64	17.08	16.92	17.22	16.32	17.52	16.31	16.81
CBY_01837	UDP-N-acetylenolpyruvoylglucosamine reductase	22.5		16.63	17.31	18.56	15.97	16.08	15.93	15.28	16.02
CBY_01589	P-protein	22.49		17.55	17.55	18.43	17.78	15.94	14.37	16.3	14.15
CBY_02345	transketolase	22.48		16.57	16.48	16.56	16.66	16.22	14.91	15.45	14.65
CBY_00001	V-type ATPase, I subunit	22.47		17.33	17.37	16.74	15.94	15.79	16.04	13.9	14.35
CBY_02073	lichenan-specific phosphotransferase enzyme iib	22.46		18.55	19.51	20.69	20.49			13.82
CBY_00582	putative aminotransferase A	22.46		16.89	16.49	16.24	15.63	15.53	15.98	13.64	15.17
CBY_00711	translation initiation factor IF-1	22.45		19.1	19.22			17.08	16.81	16.03	16.55
CBY_02734	single-stranded DNA-binding protein	22.44		18.77	18.43	15.29
CBY_00537	conserved hypothetical protein	22.44		17.65	16.37	17.14	17.13		15.77	15.09	15.39
CBY_09999	glycerol update inhibitor insert	22.44		19.08	19.17	18.65	19.36		15.63	15.34	15.24
CBY_00210	acyl carrier protein	22.42		20.33	21.02	21.24	20.56	20.9	20.78	20.85	20.66
CBY_00265	conserved hypothetical protein	22.42		17.34	17.13	18.79	18.92	16.51	16.04	18.11	18.68
CBY_00542	GTP-binding protein	22.4		17.83	18.14	17.23		14.82	14.6	15.31	14.88
CBY_04066	RNA polymerase sigma-54 factor	22.4		16.63	17.77	15.97	15.97	14.25	13.96	12.31
CBY_00148	nucleoside diphosphate kinase	22.4		20.36	20.48	20.09	20.32	19.13	19.26	17.89	17.95
CBY_01846	putative Cell division protein FtsX	22.4		16.67	17.24	16.33	15.19	13.86	15.45
CBY_01207	tetratricopeptide repeat domain protein	22.4		17.68	17.46	16.84	14.91	15.17	14.04	14.28	14.4
CBY_01027	phosphoribosylamine--glycine ligase	22.38		17.77	18.36	19.1	18.63	14.76	14.61	16.15	16.58
CBY_03525	ribosomal protein L11 methyltransferase	22.38		17.28	17.61	16.4		16	15.27	15.14	15.12
CBY_02903	hydro-lyases, Fe-S type, tartrate/fumarate	22.38		14.87	14.94	16.67	17.13	16.12	16.34	15.64	15.81
CBY_00137	GTP binding protein	22.37		17.65	17.98	17.02	15.87	14.19	15.34	15.51	14.14
CBY_01289	UDP-N-acetylglucosamine 2-epimerase	22.36		17.92	17.37	16.74	15.74	16	15.96	14.71	14.87
CBY_02506	surface protein PspC	22.35		17.4	18.7	19.61	19.18	17.44	17.52	17.99	17.31
CBY_03380	phosphopentomutase	22.35		16.92	17.65	16.31	17.23	15.33	14.96	15.2	15.63
CBY_01522	hypothetical protein	22.35		17.01	17.1	16.58	14.27	14.19	14.51		14.3
CBY_02762	orotate phosphoribosyltransferase	22.34		17.84	17.53	18.08	17.53				12.58
CBY_00533	phosphopantothenoylcysteine	22.33		16.77	16.27	16.32	16.68	14.34	13.01	14.05	13.63
CBY_00138	hypoxanthine phosphoribosyltransferase	22.33		17.61	15.9			14.95	14.18
CBY_04043	stage V sporulation protein R	22.32		16.64	17.16	18.4	18.47	16.97	16.71	17.73	17.71
CBY_03641	conserved hypothetical protein	22.32		18.46	17.65	18.87	19.45	19.51	18.02	18.66	17.69
CBY_03533	heat-inducible transcription repressor HrcA	22.3		16.96	16.11	18.48	18.33	15.28	14.96	17.92	17.66
CBY_01254	probable O-sialoglycoprotein endopeptidase	22.3		17.96	17.6	16.95	16.41	14.6		13.8	14.93
CBY_01078	hypothetical protein	22.3		19.2	19.94	20.99	20.39	19.01	18.74	20.45	19.4
CBY_00261	S1 RNA binding domain	22.29		16.69	16.63			14.82
CBY_00023	ATP-dependent protease La	22.29		16.72	16.54	13.89	14.63	15.95	16.03		14.01
CBY_03040	redox-sensing transcriptional repressor rex	22.27		17.28	17.02	15.98	15.44	16.63	16.77	16.25	15.86
CBY_03658	D-alanine--poly(phosphoribitol) ligase subunit 1	22.27		17.6	16.78	16.56	16.08	15.53	15.57	16.01	15.1
CBY_02715	ribosomal protein L34	22.27		19.22	19.34			18.06	17.86	17.48	17.29
CBY_01200	aspartyl-tRNA synthetase	22.26		15.38	15.97	16.56	17.55	16.2	16.47	17.86	17.62
CBY_01836	putative P-loop ATPase protein family	22.24		18.07	18.84	18.36	17.38	17.28	17.09	17.01	16.41
CBY_00303	glutamine synthetase, type I	22.24		16.7	17.86	17.94	18.76	17.5	17.05	19.77	20.08
CBY_03391	purine nucleoside phosphorylase I, inosine and	22.24		15.84	16.11		16.07	14.51	15.85	14.28	14.52
CBY_02227	pur operon repressor	22.24		17.09	16.81	17.42	16.78	14.58	15.77	15.43	16.48
CBY_03548	anti-sigma F factor antagonist	22.24		17.89	18.15	16.78	17.95	17.09	16.75	16.42	17.13
CBY_02434	conserved hypothetical protein	22.23		16.62	16.6			15.97	14.93	13.12
CBY_03636	chemotaxis protein CheW	22.23		18.2	18.09	17.19	17.24	15.87	16.44	15.33	15.63
CBY_03384	putative transaldolase	22.22		18.71	18.33	16.76		15.13	14.99
CBY_03798	pts system N-acetylglucosamine-specific eiicba	22.22		17.1	17.89	17.11	17.82	15.29	14.35	15.43	15.19
CBY_02725	stage 0 sporulation protein J	22.22			16.91			12.59			14.67
CBY_00750	ABC transporter, ATP-binding protein	22.21		17.38	17.71	17.13	16.78		15.02	15.49	15.51
CBY_00090	conserved hypothetical protein	22.2		16.34	17.46	16.77		16.34	15.51	14.08	15.14
CBY_00312	S-Ribosylhomocysteinase	22.19		17.99	17.78	19.38	19.39	17.18	17.03	17.48	17.57
CBY_01689	potassium uptake protein	22.19		18.73	18.2	17.82	18.05	17.14	17.58	17.17	16.81
CBY_00817	conserved hypothetical protein	22.19		19.31	19.15	19.43	19.76	14.02		16.67	16.64
CBY_01900	intermediate filament protein:ATP/GTP-binding	22.17		18.21	17.92	18.66	18.11	16.67	17.46	17.11	16.1
CBY_03634	chemotaxis response regulator protein-glutamate	22.17		16.6	17.78			15.79	14.72	14.36	15.65
CBY_01847	cell division ATP-binding protein FtsE	22.17		16.7	16.15			15.99	14.22	14.89	15.21
CBY_02371	MviM protein	22.16		17.49	18.5	18.75	18.67	16.43	17.07	14.26	15.68
CBY_00787	histidinol dehydrogenase	22.16				17.71		17.34	15.66	17.33	17.68
CBY_01005	probable aldehyde dehydrogenase AldX	22.16		16.85	17.84	16.19	16.1	16.97	16.61	15.34	15.21
CBY_03514	GTP-binding protein Era	22.15		17.76	17.76	16.65	16.64	14.11	14.14		13.99
CBY_02901	Na/Pi-cotransporter family protein/PhoU family	22.15		16.93		15.12	15.23	14.71	14.19	12.85	13.91
CBY_00218	conserved domain protein	22.14		16.38	16.93	16.51	16.35	13.35
CBY_00039	5-methyltetrahydrofolate--homocysteine	22.14		17.6	17.24	17.77	17.19	16.42	16.09	15.4	15.14
CBY_03653	oligoendopeptidase F	22.14		17.11	17.91	16.21	16.01	15.41	15.74	15.07	14.97
CBY_03535	GTP-binding protein LepA	22.14		17.2	17.55	15.54	14.83
CBY_03793	MTA/SAH nucleosidase	22.14		18.25	17.89	17.59	18.04	16.37	16.51	15.92	15
CBY_01089	conserved hypothetical protein	22.14		15.94	17.66	16.43	15.4	13.83	13.56	12.52	14.29
CBY_04000	radical SAM domain protein	22.14		16.24	15.78
CBY_00268	ABC transporter, substrate-binding lipoprotein	22.14		17.57	16.85	17.42	16.77	15.58	14.88	14.95	15.79
CBY_01384	hypothetical protein	22.14		15.8	16.31		16.56	15.11	15.47	13.42	14.05
CBY_01793	membrane assosiated methyl-accepting chemotaxis	22.13		18.57	18.67	18.58	18.38	16.51	16.56	16.89	16.33
CBY_02800	D-alanyl-D-alanine carboxypeptidase family	22.13		16.23	16.21	15.55	14.48	16.28	16.39	15.87	14.93
CBY_01124	cobalamin synthesis protein CobW	22.12		17.39	16.99	17.56	16.86	17.19	16.15	16.18	16.61
CBY_01266	spore coat protein CotS	22.12		16.9	17.23	18.88	19.21	17.69	18.11	18.8	18.67
CBY_02890	DNA polymerase I	22.11		16.47	17.28	16.43	15.55	15.67	15.27	15.53	14.65
CBY_01842	excinuclease ABC, A subunit	22.11		15.37	15.99	14.86		15.87	13.33	13.53	13.22
CBY_03217	ornithine carbamoyltransferase	22.09		18.1	17.63	17.46	17.41	17.19	17.2	17.02	17.04
CBY_00686	tetratricopeptide repeat domain protein	22.09		17.87	18.23	17.27	14.62	15.76	15.83		13.1
CBY_04149	surface protein PspC	22.08		15.53	15.47	15.35	15.25	14.09	13.76	15.47	15.93
CBY_01021	phosphoribosylaminoimidazole carboxylase,	22.06		14.84	16.8	19.63	19.52			15.73	15.05
CBY_00752	peptidase T	22.05		17.7	17.47	17.22	17.28	15.78	16.55	16.78	16.27
CBY_03151	phenylalanyl-tRNA synthetase, alpha subunit	22.05		17.5	17.47	17.29	16.25	16.05	16.01	14.76	15.12
CBY_04124	fmn/NADPH-binding flavoprotein	22.05		18.16	17.69	17.99	18.51	16.39	16.89	16.9	16.59
CBY_01023	amidophosphoribosyltransferase	22.04		17.79	16.41	19.38	19.12			15.55	14.63
CBY_03103	glycerate dehydrogenase	22.03		15.17	16.71	16.76	17.71	16.53	16.59	16.64	16.69
CBY_00085	methyltransferase	22.02		16.52	16.41			14.76	14.23
CBY_03442	delta-aminolevulinic acid dehydratase	22.02		16.48		16.42	16.78	15.7	14.88	16.49	16.24
CBY_03159	ACT domain-containing protein	22.02		16.66	18.79	17.71	18.18		17.29		16.74
CBY_02684	Trk system potassium uptake protein TrkA	22.02
CBY_04126	lactose transport system	22.01		16.72	17.25	15.57		15.68		13.37	13.43
CBY_03508	deoxynucleotide triphosphohydrolase family	22.01		16.53		15.69	16.62	15.2	15.34
CBY_00045	HPr kinase/phosphorylase	22.01		17.5	17.5	16.54	15.88		14.02		13.75
CBY_00971	ATPase component of ABC transporter	22			16.74			15.33	14.52
CBY_01833	stress responsive alpha-beta barrel domain	22		17.51	17.74	17.1	16.77	15.22	15.62	15.12	15.82
CBY_00996	CbpA	21.99		17.49		19.1	17.57		15.55	17.21	16.54
CBY_02723	spoOJ protein	21.99		16.68	17.95	16.49	17.02	16.2	15.73	15.82
CBY_03631	CheY-P phosphatase CheC	21.99		17.37	16.09	16.83	15.05	15.23	15.24	15.73	14.53
CBY_02281	DNA-binding protein	21.99		16.41	16.89			14.98	14.37	14.09	14.5
CBY_02233	LacX protein	21.98		17.99	17.43	16.21	16.7	14.64		14.14	14.37
CBY_04141	nucleotidyl transferase family protein	21.98		17.72	17.78	17.83	18.13		14.81	17.27	17
CBY_02993	carbonate dehydratase	21.98		18.52	18.88	19.03	19.51	18.06	17.89	17.37	17.55
CBY_02278	spore cortex-lytic enzyme pre-pro-form	21.98			15.73	16.03	18.79	16.71	16.12	17.33	16.72
CBY_00209	fatty acid/phospholipid synthesis protein PlsX	21.97		17.41	17.54	17.72	17.5	16.24	13.9	14.63	14.17
CBY_02776	hypothetical protein	21.97		15.55	16.79			14.5	14.54	13.99	14.62
CBY_00846	6-phospho-beta-glucosidase BglA	21.96		14.73	15.75	15.48	16.18	14.78	14.85	14.58
CBY_02794	MutS2 family protein	21.96							13.31
CBY_00035	V-type ATPase, D subunit	21.96		18.32	18.76	16.23	17.37	15.04	14.54
CBY_04063	vancomycin B-type resistance protein VanW	21.95		15.86				12.17			12.4
CBY_00749	ABC transporter system permease involved in Fe-S	21.95				16.64		16.35	14.77		15.47
CBY_02244	conserved hypothetical protein	21.95			19.29	19.89	20.2	20.44	20.39	21.04	20.84
CBY_03903	heme biosynthesis	21.94		17	15.85	13.97	15.17	14.8	14.56	14.67	15.84
CBY_03417	6-phosphogluconolactonase	21.94		15.14	15.79		14.54	14.17	13.38		13.12
CBY_00099	UDP-N-acetylmuramoylalanyl-D-glutamate--2,	21.94		17.48	16.11	16.85	16.88	14.44	14.55	15.13	13.42
CBY_02932	acetolactate synthase, small subunit	21.93		16.89		17.43	16.43	13.02			15.28
CBY_00264	asparagine synthase	21.93		15.81	16.02	18	18.56	15.49	15.07	18.58	18.56
CBY_01024	phosphoribosylformylglycinamidine cyclo-ligase	21.93		16.76	16.42	19.44	19.12		13.48	15.75	15.75
CBY_03140	conserved hypothetical protein	21.93		15.71	15.67	14.99	14.94	13.5	15.29	14.63	14.81
CBY_02313	periplasmic sensor signal transduction histidine	21.92		16.68	16.28		16.58	17.3	17.19	16.78	15.73
CBY_00205	phosphate acetyltransferase	21.92		17.58	17.82	18.31	16.83	15.75	14.76	16.49	16.07						21.15	21.14	21.55	21.63
CBY_01248	TldD protein	21.91		15.2	16.22	17.32	17.68	16.64	16.01	17.18	17.25
CBY_01097	aspartokinase 1	21.9		16.35	16.65	18.53	18.92	17.4	16.97	17.88	17.91
CBY_03547	anti-sigma F factor	21.9		18.31	18.58	18.6	19.54	18.49	17.75	17.75	17.74
CBY_00463	conserved hypothetical protein	21.9		13.25	16.65	16.44	16.12	15.94	14.93	16.49	17.04
CBY_01684	pts system, N-acetylglucosamine-specific iibc	21.89		18.06	17.73	16.42	16.03
CBY_02741	pyrroline-5-carboxylate reductase	21.88		17.47	17.01	18.51	17.1	15.55		15.87	15.79
CBY_01040	putative HylD family protein	21.88		15.35	16.86	18.72	14.91	16.74	16.89	16.75	16.4
CBY_02290	putative methyl-accepting chemotaxis protein	21.87		16.07	16.23	16.35		14.05	14.51	14.25	12.71
CBY_02720	tRNA modification GTPase TrmE	21.86		15.1	14.01	15.04		14.72			14.61
CBY_02258	Xaa-Pro aminopeptidase	21.86		15.91	16.75	15.21	16.76	15.97	15.79	15.89	16.14
CBY_03694	Xre family DNA-binding domain and	21.86		18.84	17.03	18.51	16.14	16.2	16.46	16.61	16.29
CBY_00341	NADH oxidase	21.85		14.65	15.8			16.02	16.78
CBY_01048	conserved hypothetical protein	21.85		18.09	17.29	17.41	16.99	15.87	14.78	16.07	15.22
CBY_03496	glycerate dehydrogenase	21.84				16.97	14.79	14.68	14.21
CBY_01878	DNA topoisomerase III	21.84			16.17			15.82	14.84
CBY_02504	transcriptional regulator, MarR	21.84		17.66	18.16	19.84	19.42			18.6	18.47
CBY_00344	propionate CoA-transferase	21.83		16.79	15.53	15.85	18.12			16.65	16.45
CBY_04163	pneumococcal surface protein A	21.82
CBY_02724	sporulation initiation inhibitor protein soj	21.82		16.87	17.01	16.79	16.42	15.18	15.54	15.2	15.62
CBY_02071	transcriptional regulator	21.81		15.39	16.1	16.66	14.99	14.8	13.79		13.66
CBY_00086	phosphoribosyl transferase domain protein	21.81		16.68	17.38	16.41	16.42	15.99	15.41	14.67
CBY_02148	RNA methyltransferase, TrmH family, group 3	21.81							12.91
CBY_03309	preprotein translocase, YajC subunit	21.8		16.1				15.39	14.99	16.04
CBY_03522	histidine triad nucleotide-binding protein 2	21.8		16.81	18.59	18.13	18.18	17.59	17.03	16.57	17.02
CBY_03898	ATP-dependent Clp protease ATP-binding subunit	21.8			15.11		16.1	15.54	15.32	13.05	14.01
CBY_02892	conserved hypothetical protein	21.8		16.58	17.6	16.42	17.02	16.51	15.82	15.58	14.02
CBY_01049	DNA mismatch repair protein MutS	21.79		15.63	14.76			14.01	12.89
CBY_03924	ABC transporter, ATP-binding protein	21.79		16.75	16.39	18.96	16.7	16.2	15.17	14.31	14.31
CBY_03341	C_GCAxxG_C_C family protein	21.79		16.34	17.67	16.85	15.49	15.31	15.34	14.52	14.29
CBY_04206	glucose-1-phosphate thymidylyltransferase	21.78		16.34			16.49	15.7	15.62	15.04	15.41
CBY_02216	MazG family protein	21.77		13.93	16.15			13.57	14.23	14.14	13.68
CBY_03745	fructokinase	21.77		17.53	17.85	16.1	15.99	15	14.1	14.75	14.42
CBY_01110	conserved hypothetical protein	21.77		16.8	14.86	14.42			16
CBY_02168	PSP1 domain protein	21.77		16.55				13.95
CBY_02153	pin/tram domain protein	21.75		17.22	17.39	17.56	17.38	14.7	15.2	15.66	15.86
CBY_01679	argininosuccinate synthase	21.74		15.6	16.29	17.67	15.16	13.52	12.29	14.71	14.86
CBY_03644	undecaprenyldiphospho-muramoylpentapeptide	21.74						14.08	13.85		14.07
CBY_00011	cell wall binding repeat domain protein	21.73		17.49	18.29	18.54	18.72	17.92	17.67	17.88	18.21
CBY_02639	putrescine transport ATP-binding protein PotG	21.73		17.59	17.38	18.01	17.05	17.66	17.08	16.31	16.22
CBY_03064	DNA ligase, NAD-dependent	21.73			15.63
CBY_03049	iron-dependent hydrogenase	21.72		16.44		17.73	18.01	17.74	17.95	18.06	17.27
CBY_01863	hexapeptide transferase family protein	21.72		16.27	17.53	17.01	15.52	14.33	14.57	14.85	13.74
CBY_01274	tRNA methyl transferase	21.72		16.2	15.97			15.17	14.96
CBY_03063	ATP-dependent DNA helicase PcrA	21.71							13.06
CBY_03563	flagellar biosynthesis protein FlhF	21.71		15.44					15.16
CBY_03884	HD-GYP hydrolase domain containing protein	21.71		14.67		15.32		13.85	14.02
CBY_04007	conserved hypothetical protein	21.7		17.25				15.74	14.98	15.51	14.33
CBY_03814	metal-dependent hydrolase	21.69		16.07	16.28	17.66	17.87
CBY_02432	dinitrogenase iron-molybdenum cofactor	21.69		16.99		17.38	17.07	17.29	17.24	17.81	17.42
CBY_00288	glutamate--cysteine	21.69				14.84	15.25	13.34
CBY_04062	muramidase	21.69		17.99	17.93	19.9	20.31	18.42	18.22	18.48	18.19
CBY_02613	conserved hypothetical protein	21.69		17.39	16.82	18.3	18.95	17.35	17.3	16.97	16.84
CBY_00531	polypeptide deformylase	21.68		17.66	18.64	18.66	17.02	16.27	16.55	16.76	16.07
CBY_03381	transketolase	21.67		15.77	16.34
CBY_00235	heat-responsive suppressor hrsa	21.66		17.01	16.61	16.73		13.01			16.97
CBY_00058	tetrahydrofolate dehydrogenase/cyclohydrolase,	21.66		15.02	16.61	14.63			13.63		14.18
CBY_02155	DNA integrity scanning protein DisA	21.63		16.15	16.25	16.09	15.88	15.29	14.69	14.9	14.53
CBY_02597	transcriptional regulator NrdR	21.63		16.53	16.41	16.71	17.15	15.76	15.54	15.76	14.86
CBY_03649	glycosyl transferase, group 2 family protein	21.63			15.73
CBY_03965	putative endoribonuclease L-PSP	21.61		18.28	18.55	19.51	19.63	18.43	18.01	17.92	17.87
CBY_00319	molybdenum-pterin-binding protein	21.61			15.42				15.17	14.31	14.2
CBY_02370	Fe-S oxidoreductase	21.59		15.88		16.66	16.88	14.67	14.88	15.44	16.03
CBY_01219	pyrazinamidase/nicotinamidase-related protein	21.59					17.23	14.88	14.97	14.81	13.86
CBY_01220	conserved hypothetical protein	21.59		17.01	17.16	17.71	16.6
CBY_02493	methyl-accepting chemotaxis protein signaling	21.57		14.42	14.33	14.89	14.69	12.25			12.81
CBY_02297	conserved hypothetical protein	21.56		16.01		16.3	15.46				13.69
CBY_02197	hypoxanthine phosphoribosyltransferase	21.56		17.37	17.45	17.09	16.73	16.16	16.16		15.69
CBY_03730	methionine aminopeptidase, type I	21.56		16.99	17.12	16.62	15.42	15.82	15.03	15.43	15.14
CBY_03164	hypothetical protein	21.56		16.56	16.57	16.96		16.18	14.99	16.44	15.65
CBY_02218	stage V sporulation protein T	21.55		15.75	15.86		18.08	15.39	17.44	17.36	16.45
CBY_03637	conserved hypothetical protein	21.55		16.54	15.79	16.44		15.64	15.37		15.21
CBY_04093	conserved hypothetical protein	21.54				17.03	16.47	14.1	14.25
CBY_02033	xanthine dehydrogenase, molybdenum binding	21.53
CBY_00562	putative dihydropteroate synthase	21.52		15.63	15.36	15.02	15.46	13.98	14.48	14.4	14.9
CBY_04060	regulatory protein VanR	21.51		16.03	16.45	16.95	15.84	13.95	14	14.7	14.35
CBY_03779	fumarylacetoacetate hydrolase family protein	21.51			16.32		15.65
CBY_00332	CoA-substrate-specific enzyme activase domain	21.51			14.42			14.35
CBY_01424	putative ATPase	21.5		17.2	17.45	16.35	16.52	15.92	15.63	16.34	15.44
CBY_03972	conserved domain protein	21.5				20.41	19.92	18.78	17.48	18.69	19.98
CBY_04196	putative UDP-glucose 4-epimerase	21.49		17.33	18.41	17.89
CBY_03949	peptide chain release factor 2	21.49				15.09			13.27		14.04
CBY_00110	tRNA uridine 5-carboxymethylaminomethyl	21.48			14.25	15.32	14.71	14.79	15.59	15.75	15.72
CBY_00994	thermostable carboxypeptidase 1	21.47		15.25	16.5	12.98	15.28	14.96	13.98	14.01
CBY_01498	6-phospho-beta-glucosidase	21.47			16.51	16.53
CBY_02933	2-isopropylmalate synthase/homocitrate synthase	21.47		13.7	15.61	16.89	17.1	16.33	15.57	16.02	16.12
CBY_02289	carbamoyl-phosphate synthase, small subunit	21.47			16.19	16.38	15.84	13.57		13.9	12.87
CBY_03638	enzyme of ilve/pabc family	21.46
CBY_00140	membrane carboxypeptidase MrcB	21.46		15.22				12.52	13.35	13.09
CBY_03889	cytidine deaminase	21.46		17.7	17.33	16.2	17.26		15.58	14.26	14.45
CBY_00060	transcription antitermination factor NusB	21.45		15.03	16.58		14.91
CBY_01176	probable aspartate aminotransferase	21.45		18.21	17.48	18.54	18.07	14.2	15.55	15.4	14.89
CBY_01045	3-methyl-2-oxobutanoate hydroxymethyltransferase	21.45		16.5	17.12	19.69	19.92	17.44	17.93	18.65	18.42
CBY_02193	type III pantothenate kinase	21.44							14.74
CBY_02721	tRNA uridine 5-carboxymethylaminomethyl	21.44			14.63			13.6	13.89
CBY_03976	putative signaling protein	21.43		16.77	18.01	17.51	17.44	16.57	16.2	14.92	16.25
CBY_00202	H+-ATPase subunit H	21.42		16.87	18.17	16.62	16.54	15.41	14.48	14.46	13.84
CBY_04048	conserved hypothetical protein	21.41		16.5	15.85	16.06	16.14	15.49	16.63	14.68	15.16
CBY_00318	phosphopyruvate hydratase	21.41		17.73	16.58	17.13	16.76	16.59	16.68	17.76	16.88
CBY_03411	phosphatase YidA	21.4		16.09	16.18			15.34	14.73	14.39	13.98
CBY_03549	ATP-dependent protease	21.4			14.33	18.43	18.63	15.01	14.83	16.99	17.02
CBY_02515	glycerol-3-phosphate dehydrogenase	21.39		16.7	17.26	15.6	15.59	15.01	11.73	14.81							23.58	23.65	23	23.14
CBY_03109	Na/Pi-cotransporter family protein/PhoU family	21.39		16.55	17.14	17.41	17.52	16.63	15.87	14.71	14.56
CBY_03108	hypothetical protein	21.39		17.44	17.38	17.01	17.75	15.6
CBY_04147	surface protein C	21.38		14.67				14.92	14.58	12.79
CBY_03600	glycosyltransferase	21.37		17.98	19.52	17.61	17.51
CBY_00418	conserved hypothetical protein	21.37		19.41	19.43
CBY_00004	conserved hypothetical protein	21.37			14.98	16.33	15.99	13.96		15.48
CBY_02372	putative oxidoreductase YhhX	21.36		15.76			15.78		14.49
CBY_00850	beta-glucosidase	21.36			15.82				12.62
CBY_02667	histidinol-phosphate aminotransferase	21.36		16.44			15.38	16.22	16.66	14.78	16.07
CBY_02615	conserved hypothetical protein	21.36		17.54	17.95	17.92	17.69	15.72	14.77	15.05	15.73
CBY_03861	conserved hypothetical protein	21.36						15.6	13.64	12.9
CBY_01425	hypothetical protein	21.36		17.43	17.6	18.17	18.1	16.17	14.95	16.24	15.86
CBY_03916	hypothetical protein	21.36		15.67	15.59			14.56	13.94
CBY_01054	D-specific alpha-keto acid dehydrogenase	21.35					15.76		15.37	16.13	15.11
CBY_00864	lichenan-specific phosphotransferase enzyme iib	21.34			16.59	16.21
CBY_03983	aminoacyl-histidine dipeptidase	21.34		15.01	15.87	15.49	17		13.67	15.29	14.3
CBY_00525	ribosome small subunit-dependent GTPase A	21.33		16.23	16.2			15.07	14.09	13.99	13.44
CBY_02607	collagenase	21.32		15.59	15.93		14.38
CBY_02681	transcriptional regulator, RpiR family	21.31		15.3	16.22	16.57	16.04	14.87	14.43	15.06	13.61
CBY_00567	dihydrodipicolinate synthase	21.3				16.32					12.75
CBY_00200	putative methyltransferase	21.3
CBY_00103	S-adenosyl-methyltransferase MraW	21.3		16.4	17.4	15.95	16.2	14.87	15.22
CBY_01389	oxidoreductase, aldo/keto reductase family	21.3		16.57	15.95	15.51	15.94		11.12		13.93
CBY_03991	penicillin-binding Protein dimerisation domain	21.29							12.43
CBY_03672	ggdef domain protein	21.29					14.04				13.53
CBY_02221	peptidyl-tRNA hydrolase	21.29
CBY_00703	cobalt import ATP-binding protein CbiO 1	21.29					15.27	13.69			14.33
CBY_01761	metallo-beta-lactamase domain protein	21.28							12.64
CBY_03184	putative sugar-binding secreted protein	21.28		16.38	15.44	16.7	16.3	13.03	13.5	12.37	13.38
CBY_00747	ATP-dependent RNA helicase, superfamily II	21.28							13.77
CBY_02764	dihydroorotate dehydrogenase electron transfer	21.28			15.75	16.45	15.7	12.49
CBY_01008	ErfK/YbiS/YcfS/YnhG family	21.28		15.72	16.39	16.52	16.3		14.35	14.84	16.12
CBY_02440	D-ribose-binding protein	21.27		15.92				13.57		13.79
CBY_01295	ATP synthase F1, delta subunit	21.27								14.45
CBY_02325	2,5-diketo-d-gluconic acid reductase a	21.26						16.01	15.88	15.7
CBY_03407	cobyric acid synthase CobQ	21.26		13.92	15.04	14.08	15.09	14.93	13.26	13.3	15.27
CBY_01774	dihydropteroate synthase	21.25				14.78			13.73	12.88
CBY_03569	flagellar basal body-associated protein FliL	21.25		16.89	17.65		16.57
CBY_03244	sulfate adenylyltransferase, small subunit	21.24
CBY_03572	conserved domain protein	21.22		16.91	16.78	17.16			14.5		14.47
CBY_02797	Mur ligase family protein	21.22		15.93	14.78	15.4	16.21	14.69	14.54	13.87	13.55
CBY_01060	ABC transporter, ATP-binding protein	21.21		14.77	14.46
CBY_02784	TPR domain protein	21.2		16.71	15.99			15.29	15.3	14.07	15.2
CBY_03811	ascorbate-specific phosphotransferase enzyme iib	21.2		16.35	16.33	16.48	16.3
CBY_00010	cell division protein FtsA	21.2		16.29	16.23	15.74	15.63	12.64	13.99		13.55
CBY_01080	hypothetical protein	21.2				17.56	17.74	16.11	16.36	17.8	16.65
CBY_03114	conserved hypothetical protein	21.19		16.57	17.21	16.22	17.15	14.23	14.33
CBY_04133	aldose 1-epimerase	21.19		17.55	17.43		14.51
CBY_02763	dihydroorotate dehydrogenase, catalytic subunit	21.19		16.25	15.26	15.38		14.74	13.96
CBY_01112	4-hydroxy-3-methylbut-2-en-1-yl diphosphate	21.19			16.29	15.79		14.82	14.3	15.22	14.78
CBY_03070	conserved hypothetical protein	21.19			14.18	17.65	18.48	15.93	16.37	17.31	16.97
CBY_00091	conserved hypothetical protein	21.18		15.77	15.9	15.93	16.06	14.86	15	13.75	13.8
CBY_02604	twitching mobility protein	21.17		16.25		15.61		15.3	14.26	14.04	14.23
CBY_00054	1-deoxy-D-xylulose-5-phosphate synthase	21.17
CBY_01429	threonyl-tRNA synthetase	21.17					15.44	13.54	14.16	15.72	14.95
CBY_03871	alanine racemase	21.15							13.72	14.86	14.39
CBY_01612	pyridine nucleotide-disulphide oxidoreductase	21.14
CBY_00767	acyl-acyl carrier protein thioesterase	21.14
CBY_01114	1-deoxy-D-xylulose 5-phosphate reductoisomerase	21.14							12.79		13.4
CBY_01256	protease do	21.13				16.78	17.73	15.09	15.18	17.17	17.33
CBY_01014	conserved domain protein	21.13		22.14	22.16	21.29	21.44	19.72	19.91	19.14	20.62
CBY_03174	hypothetical protein	21.13							14.9
CBY_04078	O-acetylhomoserine sulfhydrylase	21.12		15.66	14.77	20.95	21.43	15.97	16.19	18.39	17.81
CBY_01294	ATP synthase F0, B subunit	21.12			17.35	16.68	16.71	15.73	15.63	15.76
CBY_03408	hypothetical protein	21.12		17.31	15.43	14.84	15.15	13.85	14.3	13.33	15.32
CBY_04059	D-alanine--D-alanine ligase B	21.11			16.39	15.69	16.75		15.11	14.06	16.09
CBY_04158	putative membrane associated methyl-chemotaxis	21.1		15.4			15.23	14.02	11.98	13.17
CBY_01682	fision threonyl-tRNA synthetase	21.1			16.16			14.26	13.97	14.7	14.71
CBY_00464	pyruvate formate-lyase 1-activating enzyme	21.1		15.89				18.07	17.46	16.5	15.62
CBY_00128	type IV pilus assembly protein PilM	21.08		15.54				14.28	14.23	13.7
CBY_03031	lichenan-specific phosphotransferase enzyme iib	21.08		15.16	15.57
CBY_01788	diaminopimelate decarboxylase	21.08				17.7	17.51	13.44	16.85	16.44	16.16
CBY_03794	dinucleotide-utilizing enzyme involved in	21.08
CBY_00696	adenine phosphoribosyltransferase	21.08		17.46	16.52	17.73	17.67	17.3	17.91	17.62	17.57
CBY_04016	23S rRNA (uracil-5-)-methyltransferase RumA	21.08
CBY_01609	dipeptide transport ATP-binding protein DppD	21.07			14.51	14.61
CBY_03148	potassium uptake protein	21.07					16.5	15.03	13.19	14.78
CBY_01748	conserved hypothetical protein	21.07
CBY_01709	hydrolase	21.06								12.9
CBY_02135	phosphorylated carbohydrates phosphatase	21.06		15.44	15.15					14.65	13.02
CBY_03387	phosphopentomutase	21.06				16.25			14.15
CBY_02341	L-lactate dehydrogenase	21.05		16.76	16.48	17.13	17.29	15.87	15.62	15.95	15.39		22.57	21.55	23.46	23.35	22.86	22.76	23.46	23.58
CBY_02438	transketolase	21.05
CBY_01099	peptidase M16 domain protein	21.04		15.5		16.52			15.2
CBY_02342	xylulokinase	21.04		15.9		16.96		15.29	14.9	16.15	15.38
CBY_03633	CheR methyltransferase, SAM binding domain	21.04
CBY_00098	UDP-N-acetylmuramoyl-tripeptide--D-alanyl-D-	21.04					15.37	15.53	13.78		13.08
CBY_03256	glycolate permease GlcA	21.04
CBY_01279	putative monogalactosyldiacylglycerol synthase	21.03
CBY_01893	hypothetical protein	21.03		16.6			15.5	14.07	14.18		13.37
CBY_00554	chemotaxis protein CheY	21.02		15.83	17.7	16.81	14.73	15.32	15.34
CBY_01197	aspartyl/glutamyl-tRNA(Asn/Gln) amidotransferase	21.02					15.51		14.58	15.99
CBY_04114	conserved hypothetical protein	21.01				15.74	17.25				14.24
CBY_00782	imidazoleglycerol phosphate synthase, cyclase	21.01		15.4	16.12	15.6	17.09	13.66		13.81	13.98
CBY_00899	CpsIaI	21.01
CBY_01030	protein C	21.01		15.2	16.84	16.19	17.05	14.97	15.38	14.87	13.83
CBY_04042	sporulation protein YhbH	21.01			15.08	17.83	17.93	15.73	16.68	17.92	17.38
CBY_01041	macrolide export ATP-binding/permease protein	21.01			15.53	16.38		15.16	13.86	15.23	14.6
CBY_01737	conserved domain protein	21.01		16.48	17.33	19.69	19.72	18.99	19.71	20.83	20.47
CBY_01724	galactose-1-phosphate uridylyltransferase	21									12.99
CBY_04073	phosphopyruvate hydratase	21		17.07	17.69	16.32	17.61	16.49	16.51	17.53	17.06
CBY_03959	glycoprotease family protein	21		14.99	16.07	16.09	15.49			14.45	13.49
CBY_03697	ribonuclease HI	20.98				14.63
CBY_01683	levansucrase and sucrase synthesis operon	20.98		15.27
CBY_00460	nitroreductase family protein fused to	20.98		16.08	15.68	17.43	17.14	16.38	16.06	16.83	16.56
CBY_04001	conserved hypothetical protein	20.97
CBY_03009	2C-methyl-D-erythritol 2,4-cyclodiphosphate	20.97		16.9	17.1	16.03	16.14	14.72	14.9	13.45	14.81
CBY_01221	spore coat protein CotJB	20.97		15.64		16.75	17.17	17.25	17.03	16.78	17.43
CBY_00192	LexA repressor	20.96			17.59
CBY_00876	lichenan permease iic component	20.95				16.95	16.2				13.54
CBY_03740	bifunctional homocysteine	20.95						13.03
CBY_01046	pantoate--beta-alanine ligase	20.95		16.25	14.63	17.13	17.05	15.71	15.61	16.92	16.29
CBY_02787	ribosomal protein L25, Ctc-form	20.95			17	19.11	19.13	13.01		19.03	19.58
CBY_03308	queuine tRNA-ribosyltransferase	20.95								14.12
CBY_03385	transcriptional regulatory protein	20.94								14.31
CBY_04012	D-alanyl-D-alanine carboxypeptidase	20.94			15.78	16.26		13.41			12.43
CBY_03980	CBS domain protein	20.94			16.24	15.8			14.32	13.81
CBY_01782	ATP-dependent DNA helicase rep	20.93			14.98			12.53	13.59		12.98
CBY_01662	transcriptional regulator	20.93		16.15			15.78
CBY_03446	conserved hypothetical protein	20.93			15.92				13.29	13.89	13.52
CBY_01741	PTS system, cellobiose-specific IIB component	20.92
CBY_01108	conserved hypothetical protein	20.92					16.53	15.98	16.18	16.02	14.9
CBY_03233	electron transfer subunit protein	20.92			16.34	16.68	17.76	15.25	15.22	16.82	16.57
CBY_01611	N-acetylneuraminate lyase 2	20.91					15.77
CBY_03561	type IV pilus assembly protein PilZ	20.91			16.89
CBY_03272	hypothetical protein	20.91
CBY_03875	possible maltodextrin glucosidase	20.9			14.57			14.86	14.35	13.63	15.14
CBY_00744	conserved hypothetical protein	20.9			16.01				15.53		15
CBY_00524	ribulose-phosphate 3-epimerase	20.89						15.56	15.33	15.8
CBY_00633	tyrosine recombinase XerD	20.89		16.2	15.71	18.35	18.67	16.71	16.63	17.21	17.66
CBY_02238	DegV family protein	20.89		15.82	16.61	16.1	16.04	15.36	14.75		15.35
CBY_03929	chemotaxis sensory transducer protein	20.88		16.03		16.21			13.08
CBY_01379	sulfatase	20.88		16.78		15.14			13.46
CBY_03112	pyridine nucleotide-disulphide oxidoreductase	20.87		15.32	15.78			13.17		11.96
CBY_02439	putative transaldolase	20.87		16.31	15.04	16.55	16.22
CBY_00757	amino acid permease family protein	20.87
CBY_01701	thiamine biosynthesis protein ThiC	20.87			15.37	17.07				14.86	15.23
CBY_03995	cell division topological specificity factor	20.87		16.64		16.19		16.18	15.84	15.32	14.86
CBY_03358	conserved hypothetical protein	20.87
CBY_01902	nudix-family hydrolase	20.86			15.72		15.68
CBY_01133	glycerate kinase	20.86
CBY_03805	putative transaldolase	20.86		16.31		15.82
CBY_00008	pseudouridine synthase, RluA family	20.86		14.87	16.31		15.4
CBY_00030	ATP synthase subunit	20.86			16.75			14.22	15.18	14.25	13.96
CBY_03060	two component regulator three Y motif protein	20.86					15.26	13.47	13.58	13.09
CBY_02620	FeS cluster assembly scaffold protein NifU,	20.85		16.48	15.41	16.11		15.79	15.08	16.29	15.73
CBY_01511	conserved hypothetical protein	20.84		17.57		17.77		17.35	17.25	15.59	15.17
CBY_02778	methenyltetrahydrofolate cyclohydrolase	20.83		16.58	16.39	15.86
CBY_02081	protein of unknown function	20.83		14.8		16.62	16.46	14.07	15.2	14.15	14.96
CBY_03505	conserved hypothetical protein	20.82		15.05
CBY_01136	methyltransferase	20.81
CBY_03570	chemotaxis protein MotB	20.81		16.7
CBY_01904	xanthine phosphoribosyltransferase	20.81		15.85	15.3	16.31	16.7	13.49
CBY_01874	NADH oxidase	20.79
CBY_03553	sarcoplasmic/endoplasmic reticulum calcium	20.79				16.02	16.04	16.01	14.99	16.25	16.21
CBY_02088	conserved hypothetical protein	20.79		15.64	15.67				13.94
CBY_03507	DNA primase	20.78
CBY_03178	membrane associated methyl-accepting chemotaxis	20.78			14.7	14.89	14.97
CBY_01867	tryptophan synthase, beta subunit	20.77		19.43						18.44	17.75
CBY_03443	glutamate-1-semialdehyde-2,1-aminomutase	20.77				14.64	14.64			13.54	13.76
CBY_00062	stage III sporulation protein AH	20.77			15.5	15.28	17.74	18.39	17.75	16.1	17.17
CBY_02666	cell wall binding repeat protein	20.76			15.36
CBY_00682	6,7-dimethyl-8-ribityllumazine synthase	20.76		20.03	18.59	21.29	21.42	18.11	18.1	18.75	18.13
CBY_03810	conserved hypothetical protein	20.76		15.66	16.72	16.32	16.44	14.75			13.27
CBY_01478	FAD-dependent oxidoreductase	20.75
CBY_01378	possible sigma factor, diverged member of	20.74				17.17		14.14	14.24
CBY_00191	aluminium resistance protein	20.74		15.56	15.43			14.53	13.37	14.11
CBY_01396	conserved hypothetical protein	20.74		16.43	16.08			14.25	13.89
CBY_03139	multimeric flavodoxin WrbA family protein	20.73					16.56	15.85	15.97	15.6	14.36
CBY_00342	ROK family protein	20.73				15.42
CBY_03807	transketolase	20.73
CBY_02722	methyltransferase GidB	20.73			15.34			14.33
CBY_02647	acetyl-CoA carboxylase, biotin carboxyl carrier	20.73		16.74	17.08	18.04	17.81	16.4	16.26	16.16	15.83
CBY_03153	conserved hypothetical protein	20.73		17.56	17.75	18.48	18.54	17.3	16.93	17.77	17.7
CBY_00150	sodium:alanine symporter family protein	20.72						16.36	15.44
CBY_01299	ATP synthase F1, epsilon subunit	20.72				16.64	16.07	14.1	12.88	14.16	14.78
CBY_00107	hypothetical protein	20.72						14.21
CBY_03470	ABC transporter, substrate-binding protein	20.71		15.19			16.06	12.94	13.64
CBY_03922	quinolinate synthetase complex, A subunit	20.71			15.63	17.52	18.09			16.82	17.3
CBY_03578	flagellar protein export ATPase FliI	20.7			15.46
CBY_02442	ribose import ATP-binding protein RbsA	20.7					16.7
CBY_02788	exonuclease SbcC	20.69						12.17		12.42
CBY_03196	NADPH-dependent 7-cyano-7-deazaguanine reductase	20.68
CBY_03511	CBS domain protein	20.68			15.94		15.38		13.14
CBY_03891	ABC transporter, permease protein	20.68		15.7	16.33		16	15.26
CBY_03167	exodeoxyribonuclease III	20.68		15.21	15.71	15.18				13.84
CBY_00870	methyl-accepting chemotaxis protein	20.68		16.1						16.9
CBY_02293	glutamate 5-kinase	20.67		16.47	16.84		16.07	13.98	12.45	13.32	12.7
CBY_00370	endopeptidase O	20.67				15.58					15.01
CBY_01571	RelA/spoT family protein	20.66		15.15	15.84	14.72	14.44
CBY_02904	fumarate hydratase, class I	20.66		14.89	15.06			13.52	14.47	14.11	14.42
CBY_01440	probable potassium transport system protein kup	20.66
CBY_03736	molecular chaperone, DnaJ family	20.66				18.19	19.2	17.88	16.65	17.07	17.36
CBY_02751	conserved hypothetical protein	20.65		15.52
CBY_04154	surface protein PspC	20.64		14.74	14.66	14.49	15.39		13.17	13.68	13.94
CBY_02986	PTS system IIB component	20.64		15.87	16.12	15.6
CBY_01272	4-diphosphocytidyl-2C-methyl-D-erythritol kinase	20.64
CBY_03666	hypothetical protein	20.64									15.72
CBY_02994	periplasmic serine protease	20.63		14.59	15.63	14.46	14.84		14.27	14.03	13.01
CBY_04075	preprotein translocase, SecG subunit	20.63		16.98	17.89		17.35	15.1	15.46	14.68
CBY_03669	ABC transporter, ATP-binding protein	20.62		15.01	14.84
CBY_00609	DNA repair protein RecN	20.62
CBY_01113	RIP metalloprotease RseP	20.62						13.23	13.86	14.33	13.36
CBY_00748	conserved hypothetical protein	20.62			15.79			14.13
CBY_03890	ABC transporter, permease protein	20.61
CBY_03989	rod shape-determining protein MreC	20.61				15.28			14.04	13.55
CBY_00961	uridine kinase	20.61
CBY_00923	CoA-substrate-specific enzyme activase domain	20.61
CBY_04064	RNA methyltransferase, TrmH family	20.61		17.15	16.13		16.29	14.28	13.77
CBY_00892	oxidoreductase NAD-binding domain protein	20.61
CBY_01691	L-lactate dehydrogenase	20.61		14.16						15.12
CBY_01104	DHH subfamily 1 protein	20.6
CBY_03027	mannose-1-phosphate guanylyltransferase	20.6				16.69	15.36	15.92	15.13	16.43	17.05
CBY_00359	YbaK/ebsC protein	20.6		14.24	15.12
CBY_01211	choline binding protein PcpA	20.59
CBY_01570	conserved hypothetical protein	20.59			14.92
CBY_00367	ATP-dependent RNA helicase DbpA	20.58			15.01
CBY_04119	spermidine synthase	20.58						14.93	14.92	14.03	14.04
CBY_02113	conserved hypothetical protein	20.58		15.66	16.29		17.03	14.82	15.76	15.84	15.67
CBY_00144	spermidine/putrescine ABC transporter	20.57
CBY_03207	D-alanyl-D-alanine carboxypeptidase	20.57				16.46	17.88	16.37	16.05	17.33	17.48
CBY_03943	alkyl hydroperoxide reductase/ Thiol specific	20.57				13.66			14.36		14.1
CBY_00753	conserved hypothetical protein	20.56
CBY_03307	S-adenosylmethionine:tRNA	20.56			17.26			13.22
CBY_02665	aminopeptidase, M42 family	20.55			17.42			15.77			15.14
CBY_01117	di-trans,poly-cis-decaprenylcistransferase	20.55
CBY_03294	tetratricopeptide repeat domain protein	20.55				15.99		14.03		15.23	15.03
CBY_00207	conserved hypothetical protein	20.54		17.14	16.81			15.27	15.01	14.52
CBY_00327	transcriptional regulatory protein ResD	20.54		16.16	16.46	18.21	17.88	14.61	13.65	16.01	15.31
CBY_02133	NAD-dependent deacetylase	20.54				15.82		14.17	14.48	13.47	14.34
CBY_02766	dihydroorotase, multifunctional complex type	20.54
CBY_01726	galactokinase	20.53
CBY_02694	glycogen debranching enzyme	20.52			15.93	14.95		15.2		13.55
CBY_00187	DNA mismatch repair protein MutL	20.52
CBY_00365	chemotaxis protein MotB	20.52
CBY_01198	glutamyl-tRNA(Gln) amidotransferase subunit A	20.52			14.15				13.72	14.84	13.78
CBY_00891	calcium-transporting ATPase 1	20.52
CBY_00364	chemotaxis protein MotA	20.51		16.93	17.78	16.77	16.79	15.11	14.12
CBY_01285	translation factor SUA5	20.51
CBY_03546	RNA polymerase sigma-F factor	20.5		16.91	16.24		16.37	16.49	16.31	15.44	13.11
CBY_01835	transporter	20.5		15.19					13.34
CBY_02160	tRNA uridine 5-carboxymethylaminomethyl	20.5
CBY_00236	1-phosphofructokinase	20.49		15.44	16.4
CBY_00241	polysaccharide deacetylase domain protein	20.49
CBY_02066	glutamine amidotransferase subunit PdxT	20.49				17.71	17.44			16.04	16.56
CBY_01035	transcriptional regulator, MarR family	20.48						14.83	14.62
CBY_03247	Low specificity L-threonine aldolase	20.48			15.83
CBY_02695	anti-sigma F factor antagonist	20.48		15.6	16.5	15.76	15.6		14.39		14.58
CBY_03993	septum site-determining protein MinC	20.48				14.32	14.84	14.36		14.27
CBY_04098	pts system beta-glucoside-specific eiibca	20.47				16.04	15.49
CBY_04121	carboxynorspermidine decarboxylase	20.47
CBY_01259	hypothetical protein	20.47			16.61	16.58	16.61			15.93	13.88
CBY_00873	transcriptional regulatory protein LevR	20.46			15.03	15.44
CBY_02001	conserved hypothetical protein	20.46		15.86		16.41		13.45	14.46	14.2
CBY_01282	methyltransferase, HemK family	20.45							12.29
CBY_03921	L-aspartate oxidase	20.44				16.27				16.41	13.9
CBY_03038	zinc-transporting ATPase	20.43				14.9	15.77	12.67	14.05	14.44	13.36
CBY_02229	proline dipeptidase	20.42							14.59		14.59
CBY_03676	diguanylate cyclase/phosphodiesterase domain 2	20.42
CBY_03523	conserved hypothetical protein	20.42			15.36
CBY_02752	conserved hypothetical protein	20.41
CBY_01799	sensory box/ggdef domain/hd domain protein	20.41
CBY_01288	deoxycytidylate deaminase	20.41
CBY_00368	probable 1-acyl-sn-glycerol-3-phosphate	20.41			14.75
CBY_00002	V-type sodium ATP synthase subunit G	20.41			16.35			14.93	14.85		13.83
CBY_01803	thermostable carboxypeptidase 1	20.4
CBY_03401	precorrin-4 C11-methyltransferase	20.4			16.56
CBY_01839	penicillin-binding protein	20.4
CBY_01423	conserved hypothetical protein	20.4		14.59				14.06	13.47	14.13
CBY_03783	DNA polymerase III subunit gamma/tau	20.39		13.77
CBY_04109	membrane associated chemotaxis sensory	20.39					15.1
CBY_03635	chemoreceptor glutamine deamidase CheD	20.39		15.87	16.17	16.42	15.67	13.08
CBY_02094	DNA replication protein DnaC	20.38						13.5
CBY_02688	calcium-translocating P-type atpase, pmca-type	20.38
CBY_00942	putative lipoprotein	20.38			16.19	15.91		14.83		15.26	14.73
CBY_01420	hypothetical protein	20.37			15.12		14.71	15.17	14.66	14.75
CBY_03382	transketolase	20.36			14.59
CBY_02761	formate acetyltransferase	20.36
CBY_00374	transcriptional regulator, GntR family	20.35
CBY_01555	glycosyl transferase, group 1	20.35
CBY_00527	protein phosphatase PrpC	20.34			13.66
CBY_03806	transketolase	20.33
CBY_03876	putative exported protein	20.32						14.86	14.46	12.59	12.92
CBY_03975	ABC transporter, substrate-binding protein	20.32		14.87
CBY_02603	cell division protein FtsA	20.31		15.67	15.28						14.88
CBY_01194	acetolactate synthase, large subunit,	20.3			15.5		15.68				13.89
CBY_00897	glycosyl transferase, group 2 family protein	20.3					15.1	13.66
CBY_04002	ribonuclease, Rne/Rng family	20.3
CBY_04123	flavodoxin	20.29		16.11	16.34	17.16	16.59	15.31			14.79
CBY_00275	nodulation efficiency protein D	20.28
CBY_01135	putative carbohydrate diacid regulator	20.28
CBY_01780	glutamine ABC transporter,	20.28						14.71		13.52	12.3
CBY_03689	dihydroxyacetone kinase, phosphotransfer subunit	20.26		13.09	17.12	17.19	16.65	14.98	14.11	13.9	14.8		21.97	21.91	22.57	23.2	21.72	21.59	21	21.26
CBY_02074	lichenan-specific phosphotransferase enzyme iia	20.26		14.8	15.81	18.57	18.23
CBY_03504	conserved hypothetical protein	20.26			15.27
CBY_01856	conserved hypothetical protein	20.26				15.89	15.96			13.45
CBY_00197	transcriptional regulator	20.25						13.33
CBY_02223	transcriptional regulatory protein ResD	20.25
CBY_01851	endoribonuclease EndoA	20.25
CBY_00704	cobalt import ATP-binding protein CbiO 2	20.25		15.5	15.91		14.39		13.15
CBY_01786	signal peptidase I	20.24		15.2							13.09
CBY_00907	WblI protein	20.24		16.16	16.51	15.36	14.95	14.66			14.24
CBY_02324	ribose 5-phosphate isomerase A	20.23						13.02	14.54
CBY_00608	arginine repressor	20.23
CBY_03939	oxidoreductase	20.21							12.92
CBY_02747	HAD-superfamily subfamily IB hydrolase	20.21							12.82	13.12	15.17
CBY_01493	outer surface protein	20.21
CBY_01834	conserved hypothetical protein	20.21
CBY_00351	conserved hypothetical protein	20.21		16.58	17.19
CBY_00845	6-phospho-beta-glucosidase	20.2			14.75
CBY_03873	galactose-1-phosphate uridylyltransferase	20.2				15.52
CBY_03062	RNA pseudouridine synthase family protein	20.19			13.85
CBY_02655	conserved hypothetical protein	20.19
CBY_02246	conserved lipoprotein	20.18			14.19
CBY_01123	hypothetical protein	20.17
CBY_03118	DegV family protein	20.17						15.02	14.69		12.96
CBY_01362	3-dehydroquinate synthase	20.17							14.07	14.97
CBY_03495	putative hydrolase YcdX	20.16									13.29
CBY_03679	PP-loop family protein	20.16		15.63	15.89
CBY_00353	conserved hypothetical protein	20.16		16.2		16.19	15.4	15.33	15.1	16.11	15.35
CBY_02889	dephospho-CoA kinase	20.15							14.01
CBY_02726	conserved hypothetical protein	20.15						14.34
CBY_01843	excinuclease ABC, B subunit	20.14
CBY_01102	riboflavin biosynthesis protein RibF	20.14
CBY_01505	putative dTDP-4-dehydrorhamnose reductase	20.14				16.05
CBY_00328	peptidase, M16 family	20.13						12.87	13.08	14.27	12.77
CBY_00260	carbonic anhydrase/acetyltransferase, isoleucine	20.13						13.85
CBY_02039	putative xanthine dehydrogenase accessory factor	20.13							13.91
CBY_00350	hiran domain family	20.13
CBY_01492	transcriptional regulator	20.12
CBY_02035	putative FAD-binding subunit of oxidoreductase	20.12
CBY_02768	aspartate carbamoyltransferase	20.11
CBY_03409	hypothetical protein	20.11					16.4	15.06			13.8
CBY_03741	transcriptional regulator of the LacI family	20.1			15.52			12.76
CBY_03573	flagellar basal-body rod protein FlgG	20.1		14.26				12.73
CBY_03065	glutamyl-tRNA(Gln) amidotransferase, C subunit	20.1				18.3	17.4	15.92	15.3	15.3	15.69
CBY_01297	ATP synthase F1, gamma subunit	20.1				16.13				13.35	14.38
CBY_01004	peptidase U32	20.1		15.35				13.21	14.24
CBY_00358	perfringolysin O	20.1									14.66
CBY_00376	N-acetylgalactosamine-specific	20.09					15.85
CBY_00083	fibronectin-binding protein	20.09
CBY_03477	AgaS	20.09
CBY_02198	tRNA(Ile)-lysidine synthase	20.09
CBY_00523	thiamine pyrophosphokinase	20.07
CBY_03627	flagellar motor switch phosphatase FliY	20.07		16.37	16.62	14.51	15.94	13.78	13.24
CBY_03347	glycosyl transferase, group 1 family protein	20.07
CBY_01222	protein cotJC	20.06		16.92	18.26	17.75	17.02	16.87	15.79	14.9
CBY_00017	transcriptional regulator, Fur family	20.06			17.21	16.91	15.34	16.46		14.01	14.93
CBY_03034	outer surface protein	20.05					16.47
CBY_03754	integral membrane protein with CBS domain	20.05		14.69	15
CBY_04009	conserved hypothetical protein	20.04		15.4
CBY_01866	conserved hypothetical protein	20.03			15.39	15.74		14.84		13.9
CBY_00741	putative transporter, solute:sodium symporter	20.02
CBY_03843	surface protein PspC	20.02									14.28
CBY_02162	putative ATP:guanido phosphotransferase	20.02					15.4
CBY_02772	conserved hypothetical protein	20.02
CBY_03487	neutral endopeptidase	20.01					17.75			16.33	16.44
CBY_00101	stage V sporulation protein D	20
CBY_01251	oxidoreductase, pyridine nucleotide-disulphide	20				16.26		13.51			13.22
CBY_02619	tRNA	19.99
CBY_03700	D-methionine transport system permease protein	19.99
CBY_03472	N-acetylglucosamine-6-phosphate deacetylase	19.98
CBY_01405	aminopeptidase, M42 family	19.98		15.98	14.57	15.97		11.63		12.89
CBY_03894	transcriptional regulator	19.98
CBY_03303	rubrerythrin	19.98						14.42	13.64	14.99	14.21
CBY_02593	periplasmic phosphate-binding protein	19.98						15.58	14.77	14.98	14.01
CBY_02929	putative TrpR YerC/YecD	19.97			15.42						13.9
CBY_02403	polypeptide deformylase	19.97				14.04		14.37	13.2	13.41
CBY_01789	dihydrodipicolinate synthase/N-acetylneuraminate	19.97		17.15	17.33	16.04	16.98	14.11	15.17	14.26	15.26
CBY_04014	putative lipoprotein	19.97
CBY_02718	membrane protein OxaA	19.96		16.66					14.79
CBY_02758	exonuclease	19.96							12.78
CBY_00535	guanylate kinase	19.96			14.99
CBY_01177	calcium-transporting ATPase 1	19.96
CBY_02918	NAD	19.94
CBY_03145	alpha,alpha-phosphotrehalase	19.94
CBY_02254	methionyl-tRNA synthetase	19.94						13.35	12.93
CBY_00272	thioredoxin	19.94
CBY_00338	UDP-N-acetylglucosamine pyrophosphorylase	19.94			16					13.6	14.16
CBY_03752	N-acetylmuramoyl-L-alanine amidase domain	19.93				14.55	14.66				11.65
CBY_02348	1,3-propanediol dehydrogenase	19.93						13.7		13.62	13.74
CBY_00855	glycine betaine transport ATP-binding protein	19.92		14.41	14.17			13.93
CBY_02214	S4 domain protein	19.92			16.22
CBY_02411	polysaccharide ABC transporter substrate-binding	19.9
CBY_00299	Na(+)/H(+) antiporter	19.9								14.27
CBY_00032	ATP synthase (F/14-kDa) subunit	19.89		14.28	16.67
CBY_03180	hypothetical protein	19.89					17.08		13.27	13.73
CBY_02028	hypothetical protein	19.89		15.02	15.25	18.41	16.27	13.96	15.97	17.12	16.59
CBY_01762	sensory transduction histidine kinase	19.87				14.53
CBY_03119	ABC-type multidrug/protein/lipid transport	19.87
CBY_04067	transcription regulator	19.86
CBY_04118	arginine decarboxylase	19.86							14.73
CBY_03252	nitroreductase family protein	19.86							13.11
CBY_00939	MmcQ	19.85
CBY_00296	glycerophosphoryl diester phosphodiesterase	19.85
CBY_03699	D-methionine-binding lipoprotein MetQ	19.85				17.62	17.04			14.11	13.01
CBY_03150	conserved hypothetical protein	19.84
CBY_00147	spermidine/putrescine ABC transporter,	19.84
CBY_04170	putative membrane-associated methyl-accepting	19.84
CBY_01939	choloylglycine hydrolase	19.84						12.82
CBY_03986	septum formation protein Maf	19.84
CBY_01765	glycosyltransferase	19.83		17.25	17.03
CBY_03647	DNA gyrase subunit A	19.83
CBY_00683	riboflavin biosynthesis protein ribAB	19.83						14.98	17.65
CBY_00908	bacterial sugar transferase	19.83
CBY_04157	putative rhizopine uptake ABC transporter	19.82		14.16	16.56	14.7
CBY_01065	anthranilate synthase component 1	19.82				16.98		14.31		18.77	18.53
CBY_01773	bifunctional folate synthesis protein	19.82
CBY_02093	DNA replication protein DnaD	19.81
CBY_00789	ATP phosphoribosyltransferase, regulatory	19.8					13.84	13.01		13.73
CBY_02917	conserved hypothetical protein	19.8
CBY_02642	HutP superfamily	19.8						13.33		14.29
CBY_03517	membrane protein containing HD superfamily	19.79
CBY_03469	conserved hypothetical protein	19.79
CBY_01600	3-dehydroquinate dehydratase, type I	19.78			16.18				13.92
CBY_01056	Na/Pi-cotransporter family protein/PhoU family	19.78			15.83
CBY_01477	transcriptional regulator	19.77		15.82						14.8
CBY_00051	molecular chaperone, DnaJ family	19.77						13.77
CBY_02003	ABC transporter, ATP-binding protein	19.76			15.5		15.11
CBY_02443	high affinity ribose transport protein RbsD	19.76		15.74	15.58
CBY_02944	transcriptional regulator, LacI family	19.76		14.24		13.76		13.17	13.26		12.9
CBY_03648	DNA gyrase subunit B	19.75
CBY_02765	orotidine 5'-phosphate decarboxylase	19.75
CBY_03936	transcriptional regulator, MarR family	19.74
CBY_01053	hypothetical protein	19.74
CBY_03867	ferrous iron transport protein B	19.74					14.91	14.57		14.55	14.4
CBY_03290	conserved hypothetical protein	19.74
CBY_01615	putative N-acetylmannosamine-6-phosphate	19.73
CBY_00108	conserved hypothetical protein	19.73		14.65					12.87		12.66
CBY_00022	GTP-binding protein	19.71
CBY_00135	transcriptional regulator, GntR	19.71
CBY_03957	riboflavin transporter	19.71				17.09	15.75			13.75
CBY_03796	transcription antiterminator	19.7
CBY_03780	dihydrofolate reductase	19.7
CBY_00153	P-loop ATPase	19.7						14.52	13.71
CBY_01647	two-component response regulator	19.69
CBY_03693	epidermal surface antigen	19.69				16.31	16.42	13.21	15.2	16.37	15.45
CBY_01137	conserved hypothetical protein	19.69
CBY_00784	imidazole glycerol phosphate synthase, glutamine	19.68			15.75
CBY_03576	putative flagellar hook-length control protein	19.68
CBY_02909	ribonucleoside-diphosphate reductase, alpha	19.68						12.95
CBY_02250	dimethyladenosine transferase	19.68
CBY_01583	cardiolipin synthetase	19.68
CBY_02740	replicative DNA helicase	19.67
CBY_01617	conserved hypothetical protein	19.67
CBY_01516	3-dehydroquinate synthase	19.67						13.75	13.36	14.34	14.58
CBY_03375	glycerophosphoryl diester phosphodiesterase	19.67
CBY_03441	uroporphyrinogen III synthase/methyltransferase	19.66
CBY_00188	tRNA delta(2)-isopentenylpyrophosphate	19.66
CBY_04082	amylopullulanase	19.65						14.79	12.87	13.5	13.7
CBY_01663	fructose-1,6-bisphosphatase	19.65
CBY_01301	UDP-N-acetylglucosamine	19.65								15.26	16.03
CBY_00830	appr-1-p processing enzyme domain protein	19.64					15.74	12.08		15.85	14.34
CBY_01265	mannosyltransferase B	19.64					16.13		14.39	14.82	14.47
CBY_02282	conserved hypothetical protein	19.64				15.74					13.05
CBY_03900	sodium/proline symporter	19.63					15.75				14.23
CBY_03201	pentapeptide repeat family protein	19.63
CBY_03964	alpha-glucosidase 2	19.62
CBY_01557	divergent AAA domain family	19.62
CBY_00040	metal-dependent hydrolase of the beta-lactamase	19.61
CBY_03416	adenine deaminase	19.61
CBY_03073	Ser/Thr protein phosphatase family protein	19.6
CBY_02997	glycogen phosphorylase	19.6
CBY_00407	tryptophan synthase, beta subunit	19.59
CBY_01012	L-cystine permease protein TcyB	19.59
CBY_01047	aspartate 1-decarboxylase	19.58				16.19	15.96	16.38	15.97	16.9	16.95
CBY_03815	lactose phosphotransferase system repressor	19.57
CBY_02789	DNA repair exonuclease	19.57
CBY_03194	GTP cyclohydrolase I	19.57		15.02	14.99	15.18	14.69
CBY_01777	cation efflux family protein	19.57
CBY_02402	bacitracin transport ATP-binding protein BcrA	19.57						14.85	14.1	13.38	13.35
CBY_03169	conserved hypothetical protein	19.57				16.97	19.09	15.73	15.99	17.53	17.5
CBY_00650	5'-nucleotidase	19.55
CBY_01515	Cob(I)yrinic acid a,c-diamide	19.54			16.58	15.38
CBY_02732	conserved domain protein	19.54
CBY_01462	conserved hypothetical protein	19.54							14.36		14.28
CBY_02409	putative family 31 glucosidase YicI	19.53
CBY_03048	8-oxoguanine DNA glycosylase	19.53
CBY_02284	glutamate racemase	19.53						12.29	11.86		11.82
CBY_01651	ABC-type sugar transport system, periplasmic	19.52
CBY_04205	dTDP-4-dehydrorhamnose 3,5-epimerase	19.52		15.96
CBY_00702	cobalt import ATP-binding/permease protein CbiO	19.52
CBY_00237	lactose phosphotransferase system repressor	19.51		14.06	14.06
CBY_00975	alpha-amylase	19.51
CBY_02301	transcriptional regulator, TetR family	19.51								14.23
CBY_00898	lipopolysaccharide cholinephosphotransferase	19.51
CBY_02608	O-methyltransferase family protein	19.49
CBY_02614	conserved hypothetical protein	19.48
CBY_02142	uracil-DNA glycosylase	19.48
CBY_01703	thiamine-phosphate pyrophosphorylase	19.48
CBY_01704	putative methyl-accepting chemotaxis protein,	19.48
CBY_01664	adenylate cyclase	19.48
CBY_01268	protein veg	19.48
CBY_00003	radical SAM domain protein	19.48
CBY_00411	conserved hypothetical protein	19.47						14.19	14.89	14.95	15.58
CBY_00043	conserved hypothetical protein	19.47		13.38		15.68	17.02				14.42
CBY_02888	secreted protein	19.46
CBY_03072	non-canonical purine NTP pyrophosphatase,	19.46
CBY_00142	hypothetical protein	19.46						13.58	12.45	13.27
CBY_03743	sucrose repressor	19.45
CBY_03720	ATP-dependent RNA helicase	19.45
CBY_01090	DNA translocase FtsK	19.45
CBY_02517	Fe-S oxidoreductase	19.45
CBY_03144	trehalose operon repressor	19.42
CBY_02712	S4 domain protein YaaA	19.42
CBY_02170	protein from nitrogen regulatory protein P-II	19.42							14.53
CBY_01409	conserved hypothetical protein	19.42
CBY_02030	ABC transporter, ATP-binding protein	19.41
CBY_01418	sensory transduction histidine kinase	19.4
CBY_00684	riboflavin synthase, alpha subunit	19.39		15.06	16.06	16.33	16.69		13.29	13.46	13.09
CBY_00134	conserved hypothetical protein	19.39
CBY_03149	RNA methyltransferase, TrmH family	19.39
CBY_01865	dead_2	19.38
CBY_03923	GntR-family transcriptional regulator	19.38				16.11	15.81
CBY_02952	putative cell wall binding repeat	19.36
CBY_03498	4-alpha-glucanotransferase	19.36
CBY_01886	methylated-dna--protein-cysteine	19.36
CBY_03316	oxygen-independent coproporphyrinogen III	19.36
CBY_02972	transposase protein B	19.36
CBY_02781	conserved hypothetical protein	19.36
CBY_00126	conserved hypothetical protein	19.36							13.48
CBY_01518	ATP-dependent RNA helicase SUV3	19.35
CBY_00553	acetylornithine and succinylornithine	19.35
CBY_03645	single-stranded-DNA-specific exonuclease RecJ	19.35
CBY_03010	conserved hypothetical protein	19.35
CBY_03952	regulatory protein VanR	19.34
CBY_03803	hypothetical protein	19.34
CBY_04092	acetyltransferase	19.33				15.93		13.58	14.05	15.22	15.4
CBY_03724	thiazole biosynthesis protein ThiG	19.33
CBY_01700	phosphomethylpyrimidine kinase	19.32
CBY_02949	putative auxiliary transport protein, membrane	19.32						13.72	14.22
CBY_02795	peptidase, U32 family	19.32
CBY_03698	conserved hypothetical protein	19.31		14.42	14.28
CBY_00417	SAM-dependent methyltransferase	19.3
CBY_02140	conserved hypothetical protein	19.3			14.79	16.07	14.6	14.78	13.84	14.66	13.84
CBY_00762	acetolactate synthase Isozyme i large subunit	19.28						12.83	12.47	12.89
CBY_00678	acetyltransferase, gnat family	19.28								13.2
CBY_01673	acetylornithine and succinylornithine	19.27				14.06
CBY_03781	thymidylate synthase	19.27		14.59
CBY_00959	DegV family protein	19.27									12.87
CBY_04209	O-Antigen Polymerase family	19.27				14.63	15.27		14.56	14.45	12.76
CBY_02047	uptake hydrogenase	19.26									14.23
CBY_00836	alpha-amylase	19.26
CBY_01261	glycosyltransferase	19.26								13.56
CBY_01983	chloramphenicol O-acetyltransferase	19.26					15.09	13.57	14.25	11.98
CBY_03579	flagellar assembly protein	19.25
CBY_02275	radical SAM protein, family	19.25
CBY_00528	radical SAM enzyme, Cfr family	19.23
CBY_00860	6-phospho-beta-glucosidase BglA	19.23
CBY_00856	glycine betaine/carnitine/choline ABC	19.23			20.34
CBY_04051	radical SAM domain protein protein	19.23
CBY_01393	ABC transporter ATP-binding protein	19.23
CBY_00638	sodium/proline symporter	19.22			14.97
CBY_00047	PHP domain protein	19.21		15.62				13.53
CBY_02280	3D/G5 domain protein	19.21
CBY_01275	conserved hypothetical protein	19.21
CBY_00057	exodeoxyribonuclease VII, large subunit	19.2
CBY_04047	CDP-diacylglycerol--serine	19.2
CBY_00213	chromosome segregation protein SMC	19.19
CBY_03665	aminotransferase	19.18							13.63	14.2	14.63
CBY_00736	hydrolase, nudix family	19.18
CBY_01576	HesB family protein	19.18
CBY_00828	transcriptional regulatory protein ResD	19.17
CBY_01228	probable pyridine nucleotide-disulfide	19.17
CBY_02274	2-phosphosulpholactate phosphatase	19.16
CBY_00333	conserved hypothetical protein	19.16
CBY_01694	transcriptional regulator	19.16
CBY_00390	hypothetical protein	19.16
CBY_03029	N-acetylglucosamine-6-phosphate deacetylase	19.15
CBY_02676	hydrogenase subunit	19.14						13.63		13.82
CBY_02675	collagenolytic protease	19.13				15.57	15.71	14.94	14.05	14.95	14.87
CBY_03713	sulfite reductase, subunit B	19.13
CBY_02793	purine nucleoside phosphorylase	19.12
CBY_03654	conserved hypothetical protein	19.12			14.41				14.83	14.38	14.27
CBY_02595	alkaline phosphatase synthesis transcriptional	19.11			13.97	14.06
CBY_01887	CheX protein	19.11		15.03		16.2	15.96	14.69	14.01
CBY_01371	flavodoxin	19.11		15.78		16.15	16.3	15.37	15.53	13.71	13.16
CBY_00095	putative cell division protein FtsQ	19.1
CBY_04011	ribosomal large subunit pseudouridine synthase,	19.1
CBY_04040	putative peptidyl-prolyl cis-trans isomerase,	19.1
CBY_02156	DNA repair protein RadA	19.1
CBY_03960	conserved hypothetical protein	19.09
CBY_01067	cold-shock deAd box protein a	19.08
CBY_00094	division initiation protein	19.08
CBY_02973	transposon Tn7 transposition protein TnsC	19.08
CBY_01267	sporulation peptidase YabG	19.07									13.9
CBY_00639	hypothetical protein	19.07								13.98	13.25
CBY_02199	stage II sporulation protein E	19.06						14	12.08
CBY_04176	putative membrane protein	19.06
CBY_01130	conserved hypothetical protein	19.05
CBY_04004	conserved hypothetical protein	19.05		15	15.13
CBY_02630	botulinum neurotoxin type E, nontoxic component	19.05
CBY_03013	radical SAM domain protein	19.04
CBY_01401	mechanosensitive ion channel family	19.04
CBY_03055	FliB domain protein	19.04
CBY_02907	regulatory protein VanR	19.03
CBY_04184	UTP-glucose-1-phosphate uridylyltransferase	19.03						14.16	13.7
CBY_01025	phosphoribosylglycinamide formyltransferase	19.03				15.96
CBY_01714	transcriptional regulator	19.03
CBY_00055	geranyltranstransferase	19.02
CBY_02192	tRNA-dihydrouridine synthase B	19.02
CBY_02654	type II restriction enzyme	19.02
CBY_00038	putative 5-methyltetrahydrofolate--homocysteine	19.02
CBY_00755	cof-like hydrolase	19.01
CBY_01526	transcription elongation factor GreA	19.01							14.8	13.49	13.14
CBY_03896	transcriptional regulator, AsnC family	19.01				15.93	16.19		14.29	15.13	15.05
CBY_01103	tRNA pseudouridine synthase B	19.01
CBY_03880	sulfite reductase, assimilatory-type	19.01
CBY_00334	conserved hypothetical protein	19.01
CBY_00100	stage V sporulation protein D	19							14.32		14.34
CBY_00847	phosphatase YidA	18.99						13.63	12.67
CBY_01086	pentapeptide repeat protein	18.99
CBY_02373	superoxide dismutase	18.99						13.93	13.5	13.54	14.31
CBY_00127	fimbrial assembly protein	18.99
CBY_04055	serine O-acetyltransferase	18.98
CBY_03628	flagellar motor switch protein FliM	18.97			14.65				13.2
CBY_00229	histidyl-tRNA synthetase	18.97
CBY_00382	conserved hypothetical protein	18.97
CBY_03715	pectate lyase L	18.96
CBY_03395	cobalt-precorrin-8X methylmutase	18.95
CBY_01841	FHA-domain containing secreted protein	18.95
CBY_01797	copper-translocating P-type ATPase	18.95
CBY_02686	HD superfamily hydrolase	18.95
CBY_00866	6-phospho-beta-glucosidase BglA	18.94
CBY_01486	ATP-dependent nuclease subunit B	18.94
CBY_03735	ATP-dependent DNA helicase RecQ	18.94
CBY_01303	M23 peptidase domain protein	18.93			14.24	15.62	15.94	14.61	14.96	15.15	15.13
CBY_03660	zinc import ATP-binding protein ZnuC	18.93
CBY_00395	sensory transduction histidine kinase	18.92
CBY_03816	sodium:neurotransmitter symporter family protein	18.91
CBY_02318	competence/damage-inducible protein CinA C-	18.91
CBY_02069	6-phospho-beta-galactosidase	18.91
CBY_00874	lichenan-specific phosphotransferase enzyme iia	18.91
CBY_03473	N-acetylgalactosamine-specific	18.9
CBY_01536	pyrophosphatase	18.9		13.69	14.58	14.14	13.11
CBY_02296	hypothetical Cytosolic Protein	18.9
CBY_01577	conserved hypothetical protein	18.9
CBY_01487	recombination helicase AddA	18.88
CBY_01721	thiamine biosynthesis protein ThiH	18.87				17.11	17.62				13.62
CBY_01264	spore coat protein S	18.87				15.4
CBY_04146	Zn-finger containing protein	18.87
CBY_02678	penicillin-binding protein 3	18.86
CBY_01095	galactoside O-acetyltransferase	18.85						13.6			13.24
CBY_03516	conserved hypothetical protein	18.85
CBY_02336	amidohydrolase family protein	18.85
CBY_03289	putative membrane-associated methyl-accepting	18.85
CBY_02870	ABC-type nitrate/sulfonate/taurine/bicarbonate	18.85
CBY_03813	ascorbate-specific phosphotransferase enzyme iia	18.84
CBY_00199	ATP-dependent DNA helicase RecG	18.84
CBY_01346	DNA/RNA helicase	18.84
CBY_00563	methyl-accepting chemotaxis protein	18.84
CBY_04132	two-component response regulator	18.84
CBY_00680	rubredoxin/rubrerythrin	18.84							13.19	14.59	15.14
CBY_02950	acriflavin resistance protein	18.84						13.03
CBY_03332	molybdopterin-binding domain protein	18.83
CBY_00713	methionine aminopeptidase, type I	18.83
CBY_01500	PTS system, diacetylchitobiose-specific IIB	18.82
CBY_01556	signal transduction protein containing	18.82
CBY_01759	collagenolytic protease	18.81
CBY_02911	ribonucleoside-diphosphate reductase, beta	18.81
CBY_03314	D-tyrosyl-tRNA(Tyr) deacylase	18.81
CBY_01890	cardiolipin synthetase	18.81
CBY_01058	SWF/SNF family helicase	18.79
CBY_04010	membrane-bound protein LytR	18.79
CBY_04044	rubrerythrin	18.79					15.21	12.21		15.19	14.24
CBY_02798	glutamine amidotransferase, CobB/CobQ family	18.78					14.71
CBY_03737	DNA/RNA helicase, SNF2	18.78
CBY_01441	inner membrane symporter YgjU	18.78
CBY_02942	sugar ABC transporter, permease protein	18.77
CBY_02984	lactose phosphotransferase system repressor	18.77
CBY_02252	3D/G5 domain protein	18.75
CBY_00927	acetyltransferase, gnat family	18.75
CBY_02716	ribonuclease P protein component	18.73
CBY_01422	site-specific recombinase, phage integrase	18.71
CBY_00854	GntR-family transcriptional regulator	18.71
CBY_01245	polysaccharide deacetylase family protein	18.7
CBY_01838	excinuclease ABC, C subunit	18.7
CBY_01353	conserved hypothetical protein	18.7
CBY_00201	pantetheine-phosphate adenylyltransferase	18.69
CBY_02806	ABC transporter substrate-binding protein	18.69								15.16	14.68
CBY_02038	SirA family protein	18.69
CBY_01877	hydrolase	18.68
CBY_04122	agmatinase	18.68
CBY_00901	putative lipoprotein	18.68
CBY_04144	hypothetical protein	18.67
CBY_04091	3-dehydroquinate synthase	18.67
CBY_01892	phosphatase YbjI	18.66
CBY_00189	RNA chaperone Hfq	18.66
CBY_03785	recombination protein RecR	18.66
CBY_03352	glycosyl transferase, family 2	18.66
CBY_03120	ABC-type multidrug/protein/lipid transport	18.66									13.26
CBY_00081	putative lipoprotein	18.66									13.48
CBY_00841	N-acetylneuraminate lyase	18.65				14.52
CBY_03003	hypothetical protein	18.64
CBY_02996	conserved hypothetical protein	18.64				15.14			13.23	13.55
CBY_00481	putative HTH-type transcriptional regulator YciT	18.63
CBY_03809	L-ribulose-5-phosphate 4-epimerase SgbE	18.63
CBY_02728	cysteine desulfurase family protein	18.63
CBY_03542	putative cation transport ATPase	18.63
CBY_03739	hypothetical protein	18.63							13.63
CBY_02171	thymidylate kinase	18.61
CBY_01292	ATP synthase F0, A subunit	18.61
CBY_02248	hypothetical protein	18.6
CBY_03928	conserved hypothetical protein	18.59
CBY_03839	thiol peroxidase	18.59
CBY_01873	carbohydrate esterase, family 1	18.58			15.98		15.71			13.4
CBY_03014	phospholipase, patatin family	18.58
CBY_00284	dipeptidase family protein	18.58
CBY_02928	HTH DNA-binding protein	18.58
CBY_00298	ErfK/YbiS/YcfS/YnhG family	18.58
CBY_02623	ATPase, AAA family	18.57
CBY_03979	exonuclease family protein	18.57							13.15	12.68	12.84
CBY_00576	HD domain protein	18.57
CBY_02091	putative metallo-beta-lactamase family protein	18.56
CBY_03744	sucrose-6-phosphate hydrolase	18.56
CBY_02211	septum formation initiator superfamily	18.56						14.52	14.18
CBY_01357	periplasmic-iron-binding protein BitB protein	18.56
CBY_03132	galactose-6-phosphate isomerase LacB subunit	18.55
CBY_00786	histidinol-phosphate aminotransferase	18.55
CBY_01686	L-serine dehydratase, iron-sulfur-dependent,	18.55
CBY_03019	SEC-C motif domain protein	18.55
CBY_02086	metallo-beta-lactamase family protein	18.54
CBY_03872	methyltransferase	18.54
CBY_02992	aldose epimerase family protein	18.54
CBY_02737	DHH family protein	18.54
CBY_01785	signal peptidase I	18.53
CBY_04099	transcription antiterminator LicT	18.53
CBY_01685	L-serine dehydratase, iron-sulfur-dependent,	18.52
CBY_00401	exonuclease, RNase T and DNA polymerase III	18.5
CBY_02916	conserved hypothetical protein	18.5
CBY_03435	hypothetical protein	18.5
CBY_01258	lichenan-specific phosphotransferase enzyme iia	18.49									13.75
CBY_02991	1-phosphofructokinase	18.48
CBY_02691	SAM-dependent methyltransferase	18.48
CBY_01610	oligopeptide transport ATP-binding protein AppF	18.47				14.64
CBY_02990	class II aldolase, tagatose bisphosphate family	18.46
CBY_02622	Rrf2 family protein	18.46			15.2	16.26	16.18	14.06	13.43	15.63	14.68
CBY_01038	sensory box histidine kinase	18.45
CBY_01007	conserved hypothetical protein	18.45
CBY_01523	3-dehydroquinate synthase	18.45
CBY_03662	transcriptional regulator, Fur family	18.45
CBY_03015	transcriptional regulator, FadR family	18.44
CBY_01608	oligopeptide transport system permease protein	18.44
CBY_03379	cytidine deaminase	18.44
CBY_03856	sodium-dependent amino acid transporter	18.43
CBY_00240	oligogalacturonide transporter	18.43
CBY_03978	MutS domain protein	18.43
CBY_01107	ribosomal protein, L7Ae family	18.43
CBY_02058	lipoprotein	18.43				17.98	17.76			14
CBY_03877	putative lipoprotein	18.43				18.35	18.11	16.12	15.48	15.76	15.55
CBY_02213	sporulation protein YabP	18.43
CBY_00416	transcriptional regulator	18.41
CBY_03306	holliday junction DNA helicase RuvB	18.41
CBY_02408	beta-glucosidase	18.39
CBY_00963	phosphorylated carbohydrates phosphatase	18.38
CBY_00509	transcriptional regulator, AraC family	18.38
CBY_02896	transcriptional regulator, LysR family	18.38							12.57
CBY_03920	nicotinate-nucleotide pyrophosphorylase	18.38				17.71	17.56			16.43	16.52
CBY_03524	conserved hypothetical protein	18.37
CBY_02092	subtilase family protein	18.37								13.33
CBY_02230	Ser/Thr protein phosphatase family protein	18.36
CBY_00449	metal-dependent phosphohydrolase, HD subdomain	18.36
CBY_02437	catabolite control protein A	18.35
CBY_02779	O-Antigen Polymerase family	18.35
CBY_03562	ATPase involved in chromosome partitioning, MinD	18.35
CBY_00872	transcriptional regulator, RpiR family	18.33
CBY_02905	transporter	18.33
CBY_02034	probable xanthine dehydrogenase subunit E	18.33
CBY_03526	tRNA (guanine-N(7)-)-methyltransferase	18.31
CBY_01854	carbohydrate kinase family protein	18.31
CBY_03134	trancriptional regulator of AraC family	18.31
CBY_03556	flagellar hook protein FlgE	18.31
CBY_02922	putative methyl-accepting chemotaxis transducer	18.31
CBY_02914	beta-aspartyl peptidase	18.31
CBY_03288	conserved domain protein	18.31
CBY_00227	5-nitroimidazole antibiotic resistance protein	18.3
CBY_01260	hypothetical protein	18.3
CBY_01578	deoxycytidine triphosphate deaminase	18.3
CBY_00369	P-type ATPase - metal cation transport	18.3							14.37
CBY_00882	hypothetical protein	18.29
CBY_02118	dolichyl-phosphate-mannose-protein	18.28
CBY_04072	conserved hypothetical protein	18.28								13.96	13.87
CBY_01853	putative membrane associated protein	18.28		13.28		14.46	16.65			14.96	14.63
CBY_00131	type IV pilus assembly protein TapB	18.27
CBY_00625	putative conserved hypothetical protein	18.27
CBY_01166	possible phosphoglycerate mutase	18.27
CBY_00712	ribosomal protein L14E	18.27
CBY_03168	isochorismatase	18.26
CBY_02995	RDD domain containing protein	18.26
CBY_03176	cobalt import ATP-binding protein CbiO	18.25
CBY_00204	conserved hypothetical protein	18.25
CBY_01723	transcriptional regulators of the LacI family	18.25
CBY_00406	tryptophan synthase, alpha subunit	18.25
CBY_02803	transporter	18.25
CBY_00042	conserved hypothetical protein	18.25							14.89
CBY_03958	ribosomal-protein-alanine acetyltransferase	18.24
CBY_00211	ribonuclease III	18.24
CBY_01215	two-component sensor histidine kinase	18.23
CBY_04053	CBS domain/MgtE intracellular domain protein	18.23
CBY_00398	putative phosphosugar-binding transcriptional	18.22
CBY_01464	regulatory protein VanR	18.21
CBY_02693	anti-sigma regulatory factor	18.21
CBY_02730	conserved hypothetical protein	18.21
CBY_02380	conserved hypothetical protein	18.21							12.81
CBY_03189	pullulanase, type I	18.2
CBY_03560	RNA polymerase sigma factor for flagellar operon	18.2
CBY_03550	DNA polymerase IV	18.2
CBY_03165	radical SAM domain protein	18.2
CBY_03008	conserved hypothetical protein	18.2
CBY_01824	23S rRNA (uracil-5-)-methyltransferase RumA	18.19
CBY_02913	TPR-repeat-containing protein	18.19
CBY_00794	HD-GYP hydrolase domain containing protein	18.18
CBY_01829	DNA polymerase III subunit alpha	18.17
CBY_01229	thioredoxin	18.17
CBY_02362	putative ABC transporter, ATP-binding protein	18.16
CBY_03392	cell volume regulation protein CvrA	18.16
CBY_01400	protein T24A6.7	18.15
CBY_03305	holliday junction DNA helicase RuvA	18.14
CBY_03278	hypothetical protein	18.14		16.26	16.44		16.61
CBY_01255	hydrolase, alpha/beta fold family	18.13
CBY_02000	arsenical resistance operon repressor	18.13
CBY_03181	acetyltransferase, gnat family	18.13
CBY_02697	hypothetical protein	18.12								12.82	13.18
CBY_03726	thiamine biosynthesis protein ThiF	18.11
CBY_01845	C- processing peptidase subfamily	18.11
CBY_01029	sensory transduction histidine kinase	18.11
CBY_02008	transcriptional regulator, MerR family	18.1
CBY_00998	endonuclease/exonuclease/phosphatase family	18.09
CBY_02396	carbon starvation protein A	18.09					12.92
CBY_00215	DNA-binding protein	18.09
CBY_01524	ferredoxin-nitrite reductase	18.09
CBY_00788	ATP phosphoribosyltransferase	18.07
CBY_03402	CbiG	18.07
CBY_02077	maltose transacetylase	18.06
CBY_01367	glutamine synthetase, catalytic region	18.06								16.77	15.86
CBY_03471	BadF/BadG/BcrA/BcrD ATPase family superfamily	18.06
CBY_03033	ATPase family protein	18.06
CBY_03557	flagellar basal-body rod protein FlgG	18.06
CBY_02955	N-6 DNA methylase	18.05
CBY_03193	Fe-S oxidoreductase of MoaA family	18.05
CBY_01094	transcription antiterminator LicT	18.04
CBY_02251	putative primase	18.04
CBY_02089	conserved hypothetical protein	18.04
CBY_02174	magnesium and cobalt transporter	18.04
CBY_00957	conserved domain protein	18.04
CBY_02710	conserved hypothetical protein	18.04
CBY_03996	rod shape-determining protein RodA	18.03
CBY_02801	flavoredoxin	18.02
CBY_01138	67 kDa myosin-cross-reactive antigen family	18.02						14	13.55	14.04
CBY_01317	helicase, RecD/TraA family	18.01
CBY_03122	adenosine deaminase	18.01
CBY_00976	conserved hypothetical protein	18.01
CBY_02152	2-C-methyl-D-erythritol 4-phosphate	18.01
CBY_02302	phosphatidylserine decarboxylase	18.01
CBY_03090	hydrolase, isochorismatase family	18
CBY_02393	glycosyltransferase	18								14.79	13.77
CBY_02492	anti- anti-sigma regulatory factor	18				16.49	16.46			14.71
CBY_03670	deoxyuridine 5'-triphosphate nucleotidohydrolase	17.99
CBY_01787	signal peptidase I	17.98
CBY_02946	pts system, iibc component	17.98
CBY_00349	folylpolyglutamate synthase	17.97
CBY_01729	alpha-galactosidase AgaN	17.96
CBY_01531	RelA/spoT family protein	17.96
CBY_00322	molybdate ABC transporter, periplasmic	17.96
CBY_02234	anaerobic ribonucleoside-triphosphate reductase	17.96
CBY_02163	McsA	17.95
CBY_01210	conserved hypothetical protein	17.95
CBY_00863	lichenan-specific phosphotransferase enzyme iia	17.94
CBY_03107	conserved hypothetical protein	17.93
CBY_04061	sensory transduction protein kinase	17.93
CBY_00879	sugar ABC transporter, permease	17.91									14.98
CBY_04190	putative phage repressor	17.91
CBY_02999	neopullulanase	17.9
CBY_02343	ROK family protein	17.9
CBY_02875	two-component sensor histidine kinase	17.9
CBY_01930	hypothetical protein	17.9
CBY_00087	ribosomal large subunit pseudouridine synthase D	17.89
CBY_01648	hypothetical ABC transporter	17.88
CBY_00671	alkaline phosphatase synthesis transcriptional	17.88
CBY_00766	NAD	17.87
CBY_02609	conserved hypothetical protein	17.87
CBY_00433	phosphinothricin N-acetyltransferase	17.87
CBY_00403	diguanylate cyclase/phosphodiesterase	17.87
CBY_02596	conserved hypothetical protein	17.87
CBY_03870	GntR-family transcriptional regulator	17.85
CBY_00761	acetolactate synthase isozyme III small subunit	17.84							14.3
CBY_00271	lipid A export ATP-binding/permease protein MsbA	17.83
CBY_03173	ribonuclease Z	17.82
CBY_03909	DNA-binding response regulator	17.82
CBY_03371	integral membrane protein	17.82							13.77		14.28
CBY_03071	hydrogenase maturation factor	17.82
CBY_03738	sigma factor SgiI	17.81
CBY_01281	thymidine kinase	17.81
CBY_03299	hypothetical protein	17.81
CBY_00810	hypothetical protein	17.81
CBY_03030	transcriptional regulatory protein LevR	17.8
CBY_01791	conserved hypothetical protein	17.8
CBY_01512	hypothetical protein	17.8
CBY_02589	phosphate transport system regulatory protein	17.79					12.66		14		13.82
CBY_03476	transcriptional regulator, GntR family	17.78
CBY_00383	nicotinate-nucleotide--dimethylbenzimidazole	17.78
CBY_01263	putative spore coat protein	17.78
CBY_03675	putative tryptophan transport protein	17.78
CBY_00267	conserved hypothetical protein	17.77
CBY_04065	DegV protein	17.77
CBY_02590	phosphate ABC transporter, ATP-binding protein	17.77
CBY_03192	putative 6-pyruvoyl tetrahydrobiopterin synthase	17.76
CBY_00409	cyclopropane-fatty-acyl-phospholipid synthase	17.76								14.04	13.67
CBY_00397	glucosamine-6-phosphate isomerase	17.74
CBY_02864	hypothetical protein	17.73
CBY_02048	uptake hydrogenase	17.72
CBY_02051	putative serine protease inhibitor	17.72						14.85	14.2	16.39	15.06
CBY_03080	FliB family protein	17.72
CBY_00143	DNA-binding protein	17.71
CBY_01376	iron-sulfur cluster-binding protein	17.71
CBY_01616	glucokinase	17.7
CBY_01059	conserved hypothetical protein	17.7
CBY_00857	1-deoxy-d-xylulose-5-phosphate synthase	17.69
CBY_00069	stage III sporulation protein AA	17.68
CBY_01514	ribosomal protein L11 methyltransferase	17.68
CBY_01559	conserved hypothetical protein	17.68
CBY_01654	conserved hypothetical protein	17.67
CBY_02948	MarR-family transcriptional regulator	17.67
CBY_02692	serine phosphatase	17.67
CBY_02222	sensory transduction histidine kinase	17.67
CBY_02876	putative phage infection protein	17.67
CBY_02805	taurine import ATP-binding protein TauB	17.67
CBY_02027	glycosyl hydrolase, family 5	17.66
CBY_03509	spore coat protein S	17.66
CBY_03325	nitrate reductase, catalytic subunit	17.66
CBY_02323	transcriptional regulator, RpiR family	17.66							12.9
CBY_01984	beta-Ig-H3/fasciclin	17.66
CBY_00113	transcription regulator, AsnC-type	17.65
CBY_01168	hypothetical protein	17.65
CBY_03068	conserved hypothetical protein	17.65
CBY_00499	peroxiredoxin	17.64
CBY_01917	spore photoproduct lyase	17.63
CBY_00309	SAM-dependent methyltransferase	17.62
CBY_02253	putative deoxyribonuclease	17.62
CBY_01169	conserved hypothetical protein	17.62
CBY_03941	oxidoreductase, short-chain	17.61
CBY_03323	sulfite reductase, subunit B	17.61
CBY_01398	hydrolase, nudix family	17.61
CBY_01778	peptidase family M13	17.61
CBY_00092	division initiation protein	17.6
CBY_04168	macrolide export ATP-binding/permease protein	17.6
CBY_00232	hypothetical protein	17.6
CBY_01674	acetylglutamate kinase	17.59
CBY_01334	putative conserved hypothetical protein	17.59
CBY_03087	protein RocB	17.59
CBY_00685	riboflavin biosynthesis protein RibD	17.59
CBY_00635	hypothetical protein	17.58							13.26
CBY_02868	cell wall binding repeat domain protein	17.57
CBY_00379	phosphotransferase system,	17.57
CBY_00792	cysteine desulfurase	17.57
CBY_00386	putative cobinamide kinase	17.57
CBY_01250	hypothetical protein	17.57
CBY_01539	BNR/Asp-box repeat domain protein	17.57
CBY_02450	GTP-binding protein	17.56
CBY_00477	putative regulatory protein	17.56
CBY_02164	transcriptional regulator CtsR	17.56
CBY_01848	transporter	17.56
CBY_01535	putative lipoprotein	17.56
CBY_03902	zinc protease	17.55
CBY_00238	pyridoxine kinase	17.54
CBY_03172	conserved hypothetical protein	17.54
CBY_00161	conserved hypothetical protein	17.54
CBY_00480	pyruvate formate-lyase 2-activating enzyme	17.54
CBY_00634	hypothetical protein	17.54						13.81	13.48	14.31	13.66
CBY_01619	alpha-galactosidase AgaN	17.53
CBY_00389	helix-turn-helix domain protein	17.53						13.6
CBY_00141	amino acid carrier protein AlsT	17.52
CBY_02241	ferredoxin	17.52				16.6	17.98	16.3	16.15	16.64	16.8
CBY_03447	lipase	17.52
CBY_00822	maltose-binding periplasmic protein	17.51
CBY_03324	sulfite reductase, subunit C	17.51
CBY_01091	Clp protease	17.5							14.33	13.42	13.98
CBY_00245	2-deoxy-D-gluconate 3-dehydrogenase	17.5
CBY_00941	general stress protein 39	17.5
CBY_04125	HTH-type transcriptional regulator EbgR	17.49
CBY_00056	exodeoxyribonuclease VII, small subunit	17.49
CBY_01235	dihydrodipicolinate synthase	17.48						13.28	14.61
CBY_01532	acetyltransferase	17.47
CBY_01675	arginine biosynthesis bifunctional protein ArgJ	17.47
CBY_02337	DNA polymerase III, alpha subunit, Gram-positive	17.47
CBY_03564	flagellar biosynthesis protein FlhA	17.45
CBY_00453	hypothetical protein	17.45
CBY_00878	sugar ABC transporter permease	17.44									12.63
CBY_00493	tannase	17.44
CBY_03211	sporulation protein YtfJ	17.43
CBY_03191	hypothetical protein	17.43
CBY_00796	hypothetical protein	17.43
CBY_01980	cupin domain protein	17.42
CBY_03777	ATP-binding protein	17.42
CBY_02594	sensory box histidine kinase	17.42
CBY_00136	nucleotidyltransferase domain protein	17.42
CBY_04129	beta-galactosidase 1	17.41
CBY_03795	acetyltransferase, gnat family	17.41
CBY_00111	conserved hypothetical protein	17.41				13.3
CBY_02989	ribose-5-phosphate isomerase B	17.4
CBY_03338	molybdopterin biosynthesis mog protein	17.4
CBY_01485	acetyltransferase, gnat family	17.4
CBY_01744	peroxiredoxin Hyr1	17.4
CBY_01796	copper-transporting ATPase 1	17.39					15.07				14.54
CBY_03218	histidinol-phosphatase	17.37
CBY_01815	KDP operon transcriptional regulatory protein	17.37
CBY_03881	ArsC family protein	17.37
CBY_02040	selenium-dependent molybdenum hydroxylase system	17.37
CBY_01304	sporulation transcriptional regulator spoiiid	17.36						14.59	15		14.71
CBY_00243	glycosyl hydrolase, family 88	17.34
CBY_01891	DeoR-family transcriptional regulator	17.34
CBY_02169	DNA polymerase III subunits gamma and tau	17.34
CBY_00557	conserved hypothetical protein	17.34
CBY_00458	dihydrouridine synthase family protein	17.33
CBY_03304	conserved hypothetical protein	17.33					15.79				12.44
CBY_01657	transcriptional regulator	17.32
CBY_00304	nitrogen regulator	17.32
CBY_02286	HD-GYP hydrolase domain containing protein	17.32
CBY_00212	radical SAM domain protein	17.31
CBY_02783	putative N-acetylmannosaminyltransferase	17.31
CBY_03887	ArsC family	17.31
CBY_03519	sporulation protein YqfC	17.31
CBY_00423	pts system maltose-specific eiicb component	17.3
CBY_03366	peptidase families S8 and S53 domain protein	17.3						13.27
CBY_03684	sensor protein KdpD	17.28
CBY_01743	glutathione peroxidase	17.28
CBY_03322	sulfite reductase, subunit A	17.28
CBY_03671	Cna protein B-type domain	17.27
CBY_03643	flavodoxin	17.25									14.46
CBY_00964	hypothetical protein	17.25
CBY_02338	conserved hypothetical protein	17.25
CBY_03729	ATP-dependent RNA helicase DbpA	17.24
CBY_00388	cobyric acid synthase CobQ	17.23
CBY_01695	conserved hypothetical protein	17.23
CBY_03812	ascorbate-specific PTS system enzyme IIC	17.23
CBY_00774	MobA/MobL protein	17.23
CBY_02943	4-alpha-glucanotransferase	17.22
CBY_03210	segregation and condensation protein B	17.22
CBY_03499	HTH-type transcriptional regulator MalR	17.22
CBY_02054	putative transcriptional regulator, Crp/Fnr	17.22
CBY_03136	adenylate cyclase	17.22
CBY_03406	CobD	17.21
CBY_03659	putative D-alanine transferase	17.21
CBY_04131	two-component sensor histidine kinase	17.2
CBY_01690	conserved hypothetical protein	17.19
CBY_00670	two-component system sensor histidine kinase	17.18
CBY_03319	response regulatory protein	17.18
CBY_01513	putative cell surface protein	17.18
CBY_00281	preprotein translocase, SecE subunit	17.17
CBY_03228	conserved hypothetical protein	17.17
CBY_03804	ribulose-phosphate 3-epimerase	17.16
CBY_03683	KDP operon transcriptional regulatory protein	17.16
CBY_00394	conserved hypothetical protein	17.15
CBY_03444	mannanase	17.13
CBY_01998	acetyltransferase	17.13
CBY_00300	hypothetical protein	17.13
CBY_00904	regulatory protein VanR	17.12
CBY_01717	D-galactose-binding periplasmic protein	17.1
CBY_00362	amino acid carrier protein AlsT	17.1
CBY_01918	conserved hypothetical protein	17.09
CBY_01925	putative acetyltransferase, gnat family	17.08
CBY_00049	pyruvate kinase, barrel domain	17.07
CBY_03130	putative transcriptional regulator	17.07
CBY_03154	polysaccharide deacetylase family protein	17.06
CBY_01702	hydroxyethylthiazole kinase	17.06
CBY_02682	RNA pseudouridine synthase family protein	17.06
CBY_01521	hypothetical protein	17.06				16.19
CBY_02497	hypothetical protein	17.06
CBY_00575	putative succinylglutamate	17.05
CBY_03479	class II aldolase, tagatose bisphosphate family	17.05
CBY_02600	RNA polymerase sigma-E factor	17.05
CBY_01594	putative transcription regulator, AraC family	17.05
CBY_01605	phosphosugar-binding transcriptional regulator,	17.05
CBY_01728	transcriptional regulator, AraC family	17.05
CBY_00791	thiamine biosynthesis/tRNA modification protein	17.05
CBY_03440	porphobilinogen deaminase	17.04									13.26
CBY_02261	conserved hypothetical protein	17.04
CBY_01064	para-aminobenzoate/anthranilate synthase	17.02								14.31
CBY_04117	S-adenosylmethionine decarboxylase proenzyme	17.02
CBY_03400	precorrin-2 C20-methyltransferase	17.01
CBY_02076	hypothetical protein	17.01
CBY_02045	phosphoesterase	17
CBY_02878	cell wall binding repeat domain protein	16.99
CBY_00224	putative transcriptional regulator	16.99
CBY_01861	putative D-alanine transferase	16.99
CBY_01816	sensor protein KdpD	16.98
CBY_00756	hypothetical protein	16.98
CBY_01519	transcriptional regulator, LysR family	16.97
CBY_02998	DNA-bindng response regulator, AraC family	16.97
CBY_02985	pts system enzyme iibc component	16.96
CBY_02786	ribosomal protein L25, Ctc-form	16.96							14.47		14.99
CBY_01827	DNA polymerase III subunit alpha	16.95
CBY_02329	molybdopterin oxidoreductase	16.95
CBY_00543	ribonuclease HII	16.94
CBY_01199	glutamyl-tRNA(Gln) amidotransferase, C subunit	16.94
CBY_02441	ribose transport system permease protein RbsC	16.93
CBY_01343	nuclease-related domain family	16.93
CBY_00913	hydroxymethylpyrimidine-binding protein	16.93
CBY_03414	NADH oxidase	16.92
CBY_00193	conserved protein containing Zn-finger domain	16.92
CBY_02366	conserved hypothetical protein	16.91
CBY_03022	alkaline phosphatase synthesis transcriptional	16.91
CBY_03226	ABC transporter, ATP-binding/permease protein	16.9
CBY_03097	putative methyl-accepting chemotaxis protein	16.88
CBY_01875	rhodanese domain protein	16.88
CBY_02498	putative sensor histidine kinase	16.87
CBY_01373	pyrrolidone-carboxylate peptidase	16.87
CBY_03188	amylo-1,6-glucosidase	16.85
CBY_01093	pts system beta-glucoside-specific eiibca	16.85
CBY_03963	putative transcriptional regulator, AraC family	16.85
CBY_01775	hdig domain protein	16.84
CBY_00946	cobalamin synthesis protein CobW	16.84						15.67
CBY_03538	spore protease	16.83
CBY_02043	DNA-binding protein	16.82							13.81
CBY_02363	flavodoxin	16.81						13.43		14.13
CBY_02037	selenide, water dikinase	16.8
CBY_01677	N-acetyl-gamma-glutamyl-phosphate reductase	16.8
CBY_01876	transcriptional regulator, DeoR family	16.79
CBY_03091	acetyltransferase, gnat family protein	16.76
CBY_01192	putative Nudix hydrolase	16.76
CBY_03011	polysaccharide deacetylase family protein	16.75
CBY_00829	sensor histidine kinase	16.75
CBY_03057	hypothetical protein	16.75								14.26	15.25
CBY_01170	conserved hypothetical protein	16.75
CBY_00934	metal dependent hydrolase	16.74
CBY_00375	unsaturated glucuronyl hydrolase	16.74
CBY_03393	sirohydrochlorin cobaltochelatase	16.73
CBY_01234	sulfate permease family protein	16.73
CBY_03225	ABC-type multidrug/protein/lipid transport	16.73
CBY_03121	putative MarR-type transcriptional regulator	16.73
CBY_01489	hypothetical protein	16.73
CBY_00325	molybdate-binding protein	16.72
CBY_01252	lipolytic enzyme, G-D-S-L	16.71
CBY_02460	hypothetical protein	16.7
CBY_04095	transcriptional regulator	16.69
CBY_01098	PRC-barrel domain protein	16.69								13.38
CBY_01427	helix-turn-helix domain protein	16.69
CBY_00070	conserved hypothetical protein	16.69						12.65	12.27	11.85
CBY_00865	putative sugar kinase	16.68
CBY_03932	putative transcriptional regulator, DeoR family	16.68
CBY_01855	holo-(acyl-carrier-protein) synthase	16.68
CBY_00366	hypothetical protein	16.68
CBY_01572	conserved hypothetical protein	16.68
CBY_02279	subtilisin like protease	16.67
CBY_03822	signal peptidase I	16.66
CBY_03584	flagellar basal-body rod protein FlgC	16.66
CBY_01050	hypothetical protein	16.65						13.32
CBY_00168	regulatory protein VanR	16.64
CBY_01708	conserved hypothetical protein	16.64
CBY_00063	stage III sporulation protein AG	16.64
CBY_02299	conserved hypothetical protein	16.63
CBY_02867	HTH-type transcriptional regulator xre	16.63
CBY_02374	conserved hypothetical protein	16.63
CBY_00145	putrescine transport system permease protein	16.62
CBY_03475	N-acetylgalactosamine permease iid component	16.61
CBY_03559	conserved hypothetical protein	16.61
CBY_02680	cca-adding enzyme	16.6
CBY_03001	conserved hypothetical protein	16.59
CBY_01442	putative aryl-alcohol dehydrogenase W	16.58
CBY_02804	ABC-type nitrate/sulfonate/taurine/bicarbonate	16.58
CBY_01991	conserved hypothetical protein	16.58									12.93
CBY_01497	lichenan-specific phosphotransferase enzyme iia	16.57
CBY_00844	MutS domain protein	16.57
CBY_03438	glutamyl-tRNA reductase	16.57
CBY_01230	tRNA uridine 5-carboxymethylaminomethyl	16.57
CBY_02711	DNA replication and repair protein RecF	16.56
CBY_03961	putative zinc-binding lipoprotein	16.56
CBY_03216	histidinol phosphatase	16.54
CBY_03300	1,4-alpha-glucan branching enzyme	16.54
CBY_01066	transcriptional regulator, BadM/Rrf2 family	16.54
CBY_01183	transcriptional regulator	16.54
CBY_03518	sporulation protein YqfD	16.53						13.09			13.23
CBY_01607	oligopeptide transport system permease protein	16.52
CBY_03696	conserved hypothetical protein	16.52
CBY_03445	spermidine/putrescine ABC	16.51
CBY_02435	anaerobic ribonucleoside-triphosphate reductase	16.51
CBY_01985	transporter associated domain protein	16.5
CBY_03788	surface protective antigen SpaB	16.5
CBY_03755	tRNA-specific adenosine deaminase	16.5
CBY_03248	hypothetical protein	16.48
CBY_03567	flagellar biosynthetic protein FliP	16.47
CBY_03179	tetracycline resistance protein TetP, contain	16.46
CBY_02689	conserved hypothetical protein	16.46
CBY_03163	hypothetical protein	16.46
CBY_02598	PRC-barrel domain protein	16.43								15.26	14.65
CBY_01165	stage V sporulation protein K	16.43
CBY_00883	DeoR-family transcriptional regulator	16.42
CBY_01742	tRNA uridine 5-carboxymethylaminomethyl	16.42
CBY_00834	conserved hypothetical protein	16.42
CBY_01832	conserved hypothetical protein	16.42
CBY_01579	ABC transporter, ATP-binding protein	16.41
CBY_01970	conserved hypothetical protein	16.41
CBY_02377	acetyltransferase, gnat family	16.4
CBY_02131	hypothetical protein	16.38
CBY_02473	aco operon expression regulatory protein	16.37
CBY_01262	spore coat protein S	16.35
CBY_00945	putative cobalamin synthesis protein	16.35
CBY_00297	ExsB family protein	16.35
CBY_01432	hypothetical protein	16.32
CBY_00041	conserved hypothetical protein	16.32
CBY_02791	putative acetyltransferase, gnat family	16.3
CBY_00363	HD superfamily hydrolase	16.3
CBY_03534	putative oxygen-independent coproporphyrinogen	16.29
CBY_02767	aspartate carbamoyltransferase regulatory chain	16.29
CBY_00223	magnesium-translocating P-type ATPase	16.27
CBY_02031	transcriptional regulator, GntR family	16.26
CBY_03912	phage infection protein	16.26
CBY_01338	hypothetical protein	16.26
CBY_03837	oligo-1,6-glucosidase	16.25
CBY_00005	conserved hypothetical protein	16.24
CBY_03767	dethiobiotin synthase	16.24
CBY_03061	lytic murein transglycosylase	16.24
CBY_00231	leucyl/phenylalanyl-tRNA--protein transferase	16.24
CBY_03128	transcriptional regulator	16.23
CBY_01174	conserved hypothetical protein	16.23
CBY_01792	hypothetical protein	16.23
CBY_03342	galactosyl transferase CpsE	16.22
CBY_00400	putative CRP	16.22
CBY_00130	bacterial type II secretion system protein F	16.21
CBY_02271	DNA-binding response regulator	16.21
CBY_00532	primosomal protein N'	16.21
CBY_00867	transcriptional regulator, GntR family	16.19
CBY_04208	undecaprenyl-phosphate glucose	16.19
CBY_02677	sensor histidine kinase/response regulator	16.19
CBY_01337	conserved hypothetical protein	16.19
CBY_01010	hypothetical protein	16.18
CBY_00890	beta-glucanase	16.17
CBY_00807	transcriptional regulator, LysR family	16.17
CBY_00345	LD-carboxypeptidase family protein	16.17
CBY_02272	conserved domain protein	16.17
CBY_00450	hypothetical protein	16.17
CBY_00565	S-adenosylmethionine-dependent methyltransferase	16.15
CBY_03882	lysophospholipase l2 pldb, hydrolase of	16.14
CBY_04152	bacteriocin BCN5	16.13
CBY_03302	radical SAM	16.13
CBY_02431	XylR transcriptional regulator	16.13
CBY_00903	putative two-component sensor histidine kinase	16.13
CBY_00437	ABC transporter, ATP-binding protein	16.13
CBY_00149	acylphosphatase	16.12
CBY_04137	metallo-beta-lactamase superfamily exported	16.11
CBY_01596	shikimate 5-dehydrogenase	16.09
CBY_02906	TPR Domain protein	16.08
CBY_01813	nitrilase/cyanide hydratase and apolipoprotein	16.03
CBY_03295	hypothetical protein	16.03
CBY_00745	putative NLP/P60 family protein	16.02
CBY_01575	hypothetical protein	16.02
CBY_01899	hypothetical protein	16.02					15.71
CBY_03992	sugar fermentation stimulation protein	16.01
CBY_02365	conserved hypothetical protein	16
CBY_00096	cell division protein FtsW	15.99
CBY_01015	voltage-gated chloride channel	15.98
CBY_03568	flagellar biosynthesis protein FliZ	15.97
CBY_01573	ATPase family associated with various cellular	15.96				13.87
CBY_00226	alpha-amylase	15.95
CBY_02331	conserved hypothetical protein	15.95
CBY_00387	alpha-ribazole-5'-phosphate phosphatase, CobC	15.94
CBY_03899	ATP-dependent Clp protease adaptor protein ClpS	15.94
CBY_02364	ncair mutase	15.87
CBY_02355	lipid A export ATP-binding/permease protein MsbA	15.86
CBY_01994	hydrolase, nudix family	15.84
CBY_01163	cysteine synthase	15.8
CBY_01880	hypothetical protein	15.8
CBY_02277	radical SAM domain protein	15.79
CBY_03127	erythromycin biosynthesis sensory transduction	15.79
CBY_01763	sensory box/ggdef family protein	15.79
CBY_03236	bacilysin biosynthesis oxidoreductase BacC	15.78
CBY_01358	ferric cations import ATP-binding protein FbpC	15.78
CBY_03934	camp-binding domain	15.77
CBY_00381	conserved hypothetical protein	15.77
CBY_02872	DNA topoisomerase	15.76
CBY_02669	conserved hypothetical protein	15.76					15.04			13.47
CBY_02685	serine/threonine kinase related protein	15.75
CBY_02117	putative conserved hypothetical protein	15.74
CBY_03187	bacterial extracellular solute-binding protein	15.73
CBY_01678	argininosuccinate lyase	15.72
CBY_02671	muramoyltetrapeptide carboxypeptidase	15.7
CBY_01952	helix-turn-helix domain protein	15.7
CBY_01081	putative colossin B	15.69
CBY_02322	methyl-accepting chemotaxis sensory transducer	15.67
CBY_00037	probable undecaprenyl-phosphate	15.67
CBY_01284	conserved hypothetical protein	15.66
CBY_00974	putative BdrC3	15.66
CBY_03585	flagellar basal-body rod protein FlgB	15.64
CBY_03219	conserved hypothetical protein	15.63
CBY_00391	hypothetical protein	15.63
CBY_02638	ATPase, AAA family	15.62
CBY_01618	lipid A export ATP-binding/permease protein MsbA	15.61
CBY_02977	putative prophage lambdaba01, acyltransferase	15.6
CBY_03297	FliB family protein	15.6
CBY_00089	S4 domain protein	15.58
CBY_01999	iron-sulfur cluster-binding protein	15.57
CBY_00124	conserved hypothetical protein	15.57
CBY_01659	putative acetylxylan esterase	15.57
CBY_02340	Ser/Thr protein phosphatase family protein	15.56
CBY_03527	ferredoxin-nitrite reductase	15.56								12.98
CBY_02128	conserved hypothetical protein	15.55
CBY_02541	hypothetical protein	15.55
CBY_00478	fructose-6-phosphate aldolase 1	15.54
CBY_03209	segregation and condensation protein A	15.52
CBY_01885	surface protective antigen SpaC	15.5
CBY_02423	CurF	15.49
CBY_02232	dna-3-methyladenine glycosylase	15.48
CBY_03320	protein tyrosine phosphatase II superfamily	15.46
CBY_03293	cell wall binding repeat domain protein	15.45
CBY_03245	sulfate adenylyltransferase subunit 1	15.44
CBY_00550	purine catabolism regulatory protein-like family	15.42
CBY_01688	cation transport protein	15.41
CBY_00479	pyruvate formate-lyase	15.4
CBY_03674	polysaccharide deacetylase family protein	15.39
CBY_00190	acetolactate synthase	15.39
CBY_01450	berberine family protein	15.39
CBY_00258	conserved hypothetical protein	15.39
CBY_00405	transcriptional regulatory protein	15.38
CBY_00928	lactoylglutathione lyase	15.37
CBY_00861	transcriptional regulator, RpiR family	15.36
CBY_03231	dna mismatch repair protein	15.29
CBY_01909	acetyltransferase, gnat family	15.29
CBY_00842	putative N-acetylmannosamine-6-phosphate	15.28
CBY_03405	cobalamin biosynthesis protein CobD	15.28
CBY_02640	ABC transporter integral membrane protein	15.27
CBY_01574	conserved hypothetical protein	15.27
CBY_00186	surface protein PspC	15.23								12.06
CBY_03474	N-acetylgalactosamine permease iic component 1	15.23
CBY_01426	hypothetical protein	15.23
CBY_03910	hypothetical protein	15.21
CBY_03565	fusion of flagellar biosynthesis proteins FliR	15.18
CBY_03778	glutamine ABC transporter,	15.18
CBY_01205	conserved hypothetical protein	15.17
CBY_01216	regulatory protein VanR	15.16
CBY_03848	lamB/ycsF family protein	15.15
CBY_00329	regulatory protein RecX	15.14
CBY_01132	conserved hypothetical protein	15.11
CBY_02927	putative beta-lactamase-inducing	15.06
CBY_00285	Ser/Thr protein phosphatase family protein	15.06
CBY_03035	lichenan permease iic component	15.04				14.53
CBY_02173	amidohydrolase	15
CBY_03133	gluconate 5-dehydrogenase	14.99
CBY_00811	2-dehydro-3-deoxy-6-phosphogalactonate aldolase	14.94
CBY_00676	response regulator of the LytR/AlgR family	14.93
CBY_02880	para-aminobenzoate synthase, component I	14.92
CBY_00815	hypothetical protein	14.92								13.67	14.34
CBY_02021	conserved hypothetical protein	14.92
CBY_02882	ggdef/hd domain protein	14.78
CBY_03865	putative iron-dependent repressor	14.78
CBY_03901	arginine/lysine/ornithine decarboxylase	14.76
CBY_01668	chitin synthase	14.75
CBY_00956	conserved protein	14.75
CBY_00154	putative transcriptional regulator	14.72
CBY_00262	hypothetical protein	14.71
CBY_01718	putative DegV family protein	14.69
CBY_01336	conserved hypothetical protein	14.51
[truncated: 1,084 more rows]
